# Supplementary material for: Cobalt catalyzed sp3 C–H amination utilizing aryl azides
Source: Chem Sci. 2015 Jul 30;6(11):6672–5. doi: 10.1039/c5sc01162k (PMC5802275; doi:10.1039/c5sc01162k)
Supplement: Supplementary file 2 [file SC-006-C5SC01162K-s002.cif]

# Electronic Supplementary Material (ESI) for Chemical Science.
# This journal is © The Royal Society of Chemistry 2015

####################################################################### 
# 
# This file contains crystal structure data downloaded from the 
# Cambridge Structural Database (CSD) hosted by the Cambridge 
# Crystallographic Data Centre (CCDC).
# 
# Full information about CCDC data access policies and citation 
# guidelines are available at http://www.ccdc.cam.ac.uk/access/V1 
# 
# Audit and citation data items may have been added by the CCDC. 
# Please retain this information to preserve the provenance of 
# this file and to allow appropriate attribution of the data. 
# 
#######################################################################

data_OV-B2-290
_database_code_depnum_ccdc_archive 'CCDC 1057198'
_audit_update_record             
;
2015-03-31 deposited with the CCDC.
2015-07-22 downloaded from the CCDC.
;
_audit_creation_date             2015-02-04
_audit_creation_method           
;
Olex2 1.2
(compiled 2014.06.27 svn.r2953 for OlexSys, GUI svn.r4855)
;
_chemical_formula_moiety         'C32 H16 Co2 F12 N6 O4, 2(C8 H20 N), C4 H10 O'
_chemical_formula_sum            'C52 H66 Co2 F12 N8 O5'
_chemical_formula_weight         1229.00
loop_
_atom_type_symbol
_atom_type_scat_dispersion_real
_atom_type_scat_dispersion_imag
_atom_type_scat_Cromer_Mann_a1
_atom_type_scat_Cromer_Mann_a2
_atom_type_scat_Cromer_Mann_a3
_atom_type_scat_Cromer_Mann_a4
_atom_type_scat_Cromer_Mann_b1
_atom_type_scat_Cromer_Mann_b2
_atom_type_scat_Cromer_Mann_b3
_atom_type_scat_Cromer_Mann_b4
_atom_type_scat_Cromer_Mann_c
_atom_type_scat_source
_atom_type_scat_dispersion_source
C 0.00347 0.00161 2.31000 1.02000 1.58860 0.86500 20.84390 10.20750 0.56870
51.65120 0.215599998832
'International Tables Volume C Table 6.1.1.4 (pp. 500-502)'
'Henke, Gullikson and Davis, At. Data and Nucl. Data Tables, 1993, 54, 2'
Co 0.35655 0.96576 12.28410 7.34090 4.00340 2.34880 4.27910 0.27840 13.53590
71.16920 1.01180005074
'International Tables Volume C Table 6.1.1.4 (pp. 500-502)'
'Henke, Gullikson and Davis, At. Data and Nucl. Data Tables, 1993, 54, 2'
F 0.01794 0.01033 3.53920 2.64120 1.51700 1.02430 10.28250 4.29440 0.26150
26.14760 0.277599990368
'International Tables Volume C Table 6.1.1.4 (pp. 500-502)'
'Henke, Gullikson and Davis, At. Data and Nucl. Data Tables, 1993, 54, 2'
H 0.00000 0.00000 0.49300 0.32291 0.14019 0.04081 10.51090 26.12570 3.14236
57.79970 0.0030380000826
'International Tables Volume C Table 6.1.1.4 (pp. 500-502)'
'Henke, Gullikson and Davis, At. Data and Nucl. Data Tables, 1993, 54, 2'
O 0.01158 0.00611 3.04850 2.28680 1.54630 0.86700 13.27710 5.70110 0.32390
32.90890 0.250800013542
'International Tables Volume C Table 6.1.1.4 (pp. 500-502)'
'Henke, Gullikson and Davis, At. Data and Nucl. Data Tables, 1993, 54, 2'
N 0.00653 0.00323 12.21260 3.13220 2.01250 1.16630 0.00570 9.89330 28.99750
0.58260 -11.5290002823
'International Tables Volume C Table 6.1.1.4 (pp. 500-502)'
'Henke, Gullikson and Davis, At. Data and Nucl. Data Tables, 1993, 54, 2'

_space_group_crystal_system      monoclinic
_space_group_IT_number           14
_space_group_name_H-M_alt        'P 1 21/n 1'
_space_group_name_Hall           '-P 2yn'
loop_
_space_group_symop_id
_space_group_symop_operation_xyz
1 x,y,z
2 -x+1/2,y+1/2,-z+1/2
3 -x,-y,-z
4 x-1/2,-y-1/2,z-1/2

_symmetry_Int_Tables_number      14
_cell_length_a                   10.072(2)
_cell_length_b                   38.683(8)
_cell_length_c                   14.706(3)
_cell_angle_alpha                90
_cell_angle_beta                 98.28(3)
_cell_angle_gamma                90
_cell_volume                     5670(2)
_cell_formula_units_Z            4
_cell_measurement_reflns_used    7688
_cell_measurement_theta_max      21.773
_cell_measurement_theta_min      2.299
_exptl_absorpt_coefficient_mu    0.677
_exptl_absorpt_correction_T_max  0.7457
_exptl_absorpt_correction_T_min  0.6643
_exptl_absorpt_correction_type   multi-scan
_exptl_absorpt_process_details   
'"SADABS-2008/1 (Bruker,2008) was used for absorption correction. R(int) was 0.0677 before and 0.0616 after correction. The Ratio of minimum to maximum transmission is 0.8908. The \l/2 correction factor is 0.00. {Info from /Users/ovilla05/Desktop/OV-B2-290.abs}'
_exptl_crystal_density_diffrn    1.4396
_exptl_crystal_F_000             2548.4051
_diffrn_reflns_av_R_equivalents  0.1074
_diffrn_reflns_av_unetI/netI     0.0754
_diffrn_reflns_limit_h_max       13
_diffrn_reflns_limit_h_min       -13
_diffrn_reflns_limit_k_max       52
_diffrn_reflns_limit_k_min       -52
_diffrn_reflns_limit_l_max       19
_diffrn_reflns_limit_l_min       -19
_diffrn_reflns_number            101432
_diffrn_reflns_theta_full        28.6994
_diffrn_reflns_theta_max         28.70
_diffrn_reflns_theta_min         1.75
_diffrn_measured_fraction_theta_full 0.9971
_diffrn_measured_fraction_theta_max 0.9971
_diffrn_measurement_device_type  'Bruker APEX-II CCD'
_diffrn_measurement_method       '\w scans'
_diffrn_radiation_monochromator  graphite
_diffrn_radiation_type           'Mo K\a'
_diffrn_radiation_wavelength     0.71073
_diffrn_standards_number         0
_reflns_Friedel_coverage         0.0
_reflns_limit_h_max              10
_reflns_limit_h_min              -13
_reflns_limit_k_max              52
_reflns_limit_k_min              0
_reflns_limit_l_max              19
_reflns_limit_l_min              -9
_reflns_number_gt                8612
_reflns_number_total             14606
_reflns_threshold_expression     I>=2u(I)
_computing_cell_refinement       'SAINT v7.68A (Bruker, 2009)'
_computing_data_reduction        'SAINT v7.68A (Bruker, 2009)'
_computing_molecular_graphics    'Olex2 (Dolomanov et al., 2009)'
_computing_publication_material  'Olex2 (Dolomanov et al., 2009)'
_computing_structure_refinement  'olex2.refine (Bourhis et al., 2013)'
_computing_structure_solution    'ShelXS (Sheldrick, 2008)'
_refine_diff_density_max         1.4134
_refine_diff_density_min         -0.9101
_refine_diff_density_rms         0.1582
_refine_ls_d_res_high            0.7400
_refine_ls_d_res_low             11.6288
_refine_ls_goodness_of_fit_ref   1.0361
_refine_ls_hydrogen_treatment    constr
_refine_ls_matrix_type           full
_refine_ls_number_constraints    102
_refine_ls_number_parameters     721
_refine_ls_number_reflns         14606
_refine_ls_number_restraints     0
_refine_ls_R_factor_all          0.1184
_refine_ls_R_factor_gt           0.0609
_refine_ls_restrained_S_all      1.0361
_refine_ls_shift/su_max          0.0075
_refine_ls_shift/su_mean         0.0002
_refine_ls_structure_factor_coef Fsqd
_refine_ls_weighting_details     
'w=1/[\s^2^(Fo^2^)+(0.0745P)^2^+4.3447P] where P=(Fo^2^+2Fc^2^)/3'
_refine_ls_weighting_scheme      calc
_refine_ls_wR_factor_gt          0.1429
_refine_ls_wR_factor_ref         0.1731
_olex2_refinement_description    
;
;
_atom_sites_solution_primary     direct
loop_
_atom_site_label
_atom_site_type_symbol
_atom_site_fract_x
_atom_site_fract_y
_atom_site_fract_z
_atom_site_U_iso_or_equiv
_atom_site_adp_type
_atom_site_occupancy
_atom_site_refinement_flags_posn
Co2 Co 0.14383(4) 0.159378(12) 0.84475(3) 0.02690(12) Uani 1.000000 .
Co1 Co 0.02691(4) 0.106190(12) 0.75482(3) 0.02618(12) Uani 1.000000 .
F8 F 0.1202(2) 0.06119(6) 0.65029(14) 0.0460(6) Uani 1.000000 .
N4 N 0.0776(3) 0.16470(7) 0.96482(19) 0.0301(6) Uani 1.000000 .
N1 N -0.0519(3) 0.15241(7) 0.78863(18) 0.0265(6) Uani 1.000000 .
N3 N 0.0243(3) 0.06669(7) 0.83922(19) 0.0290(6) Uani 1.000000 .
N2 N 0.2227(3) 0.11328(7) 0.81207(19) 0.0279(6) Uani 1.000000 .
N5 N 0.2668(3) 0.18100(7) 0.76754(19) 0.0271(6) Uani 1.000000 .
N6 N -0.0150(3) 0.12127(7) 0.62474(19) 0.0303(6) Uani 1.000000 .
O3 O 0.0345(3) 0.12118(7) 0.47429(18) 0.0475(7) Uani 1.000000 .
F5 F 0.3451(2) 0.16839(8) 0.97158(16) 0.0617(8) Uani 1.000000 .
C22 C -0.0896(3) 0.15236(9) 0.6197(2) 0.0304(8) Uani 1.000000 .
O1 O -0.0784(3) 0.01599(7) 0.8800(2) 0.0515(8) Uani 1.000000 .
C6 C -0.0660(3) 0.16253(9) 0.9520(2) 0.0299(7) Uani 1.000000 .
C31 C 0.3424(3) 0.15518(9) 0.7286(2) 0.0274(7) Uani 1.000000 .
F7 F -0.0037(3) 0.04977(7) 0.52350(19) 0.0756(9) Uani 1.000000 .
C1 C -0.1298(3) 0.15590(9) 0.8622(2) 0.0293(7) Uani 1.000000 .
C24 C 0.0334(4) 0.10889(10) 0.5516(2) 0.0358(8) Uani 1.000000 .
C5 C -0.1452(4) 0.16803(10) 1.0213(3) 0.0376(9) Uani 1.000000 .
H5 H -0.1040(4) 0.17327(10) 1.0805(3) 0.0451(10) Uiso 1.000000 R
F1 F -0.2501(3) 0.02893(7) 0.7223(2) 0.0769(9) Uani 1.000000 .
C17 C -0.1089(3) 0.16805(9) 0.7033(2) 0.0308(8) Uani 1.000000 .
C26 C 0.3209(3) 0.12057(9) 0.7541(2) 0.0284(7) Uani 1.000000 .
C9 C 0.2528(4) 0.08586(9) 0.8772(2) 0.0322(8) Uani 1.000000 .
F10 F 0.0831(3) 0.22563(7) 0.8177(2) 0.0750(9) Uani 1.000000 .
C7 C 0.1475(4) 0.16495(11) 1.0475(3) 0.0401(9) Uani 1.000000 .
F2 F -0.3037(3) 0.05862(9) 0.8317(2) 0.0776(9) Uani 1.000000 .
C21 C -0.1528(4) 0.16700(11) 0.5374(3) 0.0416(9) Uani 1.000000 .
H21 H -0.1428(4) 0.15668(11) 0.4816(3) 0.0500(11) Uiso 1.000000 R
C32 C 0.2880(4) 0.21442(9) 0.7561(2) 0.0339(8) Uani 1.000000 .
O2 O 0.1125(3) 0.16239(11) 1.1237(2) 0.0768(12) Uani 1.000000 .
O4 O 0.3700(3) 0.22961(7) 0.7163(2) 0.0609(9) Uani 1.000000 .
C27 C 0.3917(4) 0.09467(10) 0.7173(3) 0.0373(9) Uani 1.000000 .
H27 H 0.3780(4) 0.07183(10) 0.7334(3) 0.0447(10) Uiso 1.000000 R
C29 C 0.5040(4) 0.13524(11) 0.6336(3) 0.0417(9) Uani 1.000000 .
H29 H 0.5646(4) 0.14005(11) 0.5931(3) 0.0501(11) Uiso 1.000000 R
C30 C 0.4365(3) 0.16166(10) 0.6695(2) 0.0344(8) Uani 1.000000 .
H30 H 0.4538(3) 0.18437(10) 0.6541(2) 0.0412(10) Uiso 1.000000 R
C13 C 0.1812(4) 0.03685(10) 0.9609(3) 0.0431(10) Uani 1.000000 .
H13 H 0.1143(4) 0.02173(10) 0.9732(3) 0.0517(11) Uiso 1.000000 R
F4 F 0.3645(3) 0.14484(9) 1.10273(19) 0.0765(9) Uani 1.000000 .
C18 C -0.1831(4) 0.19843(9) 0.7009(3) 0.0379(9) Uani 1.000000 .
H18 H -0.1932(4) 0.20943(9) 0.7557(3) 0.0454(10) Uiso 1.000000 R
C4 C -0.2827(4) 0.16584(10) 1.0038(3) 0.0443(10) Uani 1.000000 .
H4 H -0.3337(4) 0.16989(10) 1.0507(3) 0.0532(12) Uiso 1.000000 R
C2 C -0.2689(4) 0.15273(10) 0.8472(3) 0.0382(9) Uani 1.000000 .
H2 H -0.3114(4) 0.14715(10) 0.7887(3) 0.0458(11) Uiso 1.000000 R
C3 C -0.3452(4) 0.15761(10) 0.9164(3) 0.0449(10) Uani 1.000000 .
H3 H -0.4380(4) 0.15541(10) 0.9046(3) 0.0538(12) Uiso 1.000000 R
C16 C -0.2066(4) 0.05357(10) 0.7812(3) 0.0396(9) Uani 1.000000 .
F6 F 0.3380(3) 0.19876(8) 1.0919(2) 0.0772(9) Uani 1.000000 .
C33 C 0.1991(4) 0.23786(10) 0.8044(3) 0.0453(10) Uani 1.000000 .
C15 C -0.0744(4) 0.04374(10) 0.8399(2) 0.0350(8) Uani 1.000000 .
C14 C 0.1515(4) 0.06225(9) 0.8929(2) 0.0318(8) Uani 1.000000 .
C19 C -0.2421(4) 0.21256(11) 0.6189(3) 0.0462(10) Uani 1.000000 .
H19 H -0.2906(4) 0.23304(11) 0.6185(3) 0.0554(12) Uiso 1.000000 R
C20 C -0.2290(4) 0.19627(11) 0.5380(3) 0.0466(10) Uani 1.000000 .
H20 H -0.2723(4) 0.20519(11) 0.4829(3) 0.0559(12) Uiso 1.000000 R
F12 F 0.1837(4) 0.26784(8) 0.7712(3) 0.1307(18) Uani 1.000000 .
C11 C 0.4080(5) 0.05664(12) 0.9921(3) 0.0605(13) Uani 1.000000 .
H11 H 0.4939(5) 0.05464(12) 1.0246(3) 0.0726(16) Uiso 1.000000 R
C25 C 0.0891(4) 0.07219(11) 0.5632(3) 0.0440(10) Uani 1.000000 .
C8 C 0.2988(4) 0.16959(12) 1.0513(3) 0.0435(10) Uani 1.000000 .
N8 N -0.0536(4) 0.07230(9) 1.2136(2) 0.0551(10) Uani 1.000000 .
C10 C 0.3806(4) 0.08213(11) 0.9266(3) 0.0467(10) Uani 1.000000 .
H10 H 0.4486(4) 0.09708(11) 0.9152(3) 0.0560(12) Uiso 1.000000 R
C28 C 0.4813(4) 0.10160(11) 0.6578(3) 0.0448(10) Uani 1.000000 .
H28 H 0.5268(4) 0.08360(11) 0.6339(3) 0.0537(12) Uiso 1.000000 R
C38 C -0.0716(6) 0.05472(12) 1.3043(3) 0.0653(14) Uani 1.000000 .
H38a H -0.0231(6) 0.06794(12) 1.3545(3) 0.0783(17) Uiso 1.000000 R
H38b H -0.1659(6) 0.05537(12) 1.3110(3) 0.0783(17) Uiso 1.000000 R
C36 C -0.1428(6) 0.05446(13) 1.1377(3) 0.0657(14) Uani 1.000000 .
H36a H -0.1100(6) 0.03108(13) 1.1322(3) 0.0788(17) Uiso 1.000000 R
H36b H -0.2321(6) 0.05286(13) 1.1547(3) 0.0788(17) Uiso 1.000000 R
F11 F 0.2572(4) 0.24332(12) 0.8911(3) 0.1341(19) Uani 1.000000 .
N7 N 0.2219(3) 0.21469(8) 0.4178(2) 0.0341(7) Uani 1.000000 .
C47 C 0.3218(4) 0.24417(10) 0.4232(3) 0.0418(9) Uani 1.000000 .
H47a H 0.3596(4) 0.24484(10) 0.3662(3) 0.0502(11) Uiso 1.000000 R
H47b H 0.2737(4) 0.26569(10) 0.4278(3) 0.0502(11) Uiso 1.000000 R
C46 C 0.4349(4) 0.24248(11) 0.5015(3) 0.0456(10) Uani 1.000000 .
H46a H 0.4925(16) 0.2621(4) 0.4992(12) 0.0684(15) Uiso 1.000000 GR
H46b H 0.3993(4) 0.2426(7) 0.5587(3) 0.0684(15) Uiso 1.000000 GR
H46c H 0.4854(17) 0.2217(4) 0.4969(11) 0.0684(15) Uiso 1.000000 GR
C44 C 0.2908(4) 0.18004(10) 0.4111(3) 0.0447(10) Uani 1.000000 .
H44a H 0.3529(4) 0.17654(10) 0.4672(3) 0.0537(12) Uiso 1.000000 R
H44b H 0.2234(4) 0.16202(10) 0.4082(3) 0.0537(12) Uiso 1.000000 R
C42 C 0.1556(4) 0.21260(11) 0.5032(3) 0.0447(10) Uani 1.000000 .
H42a H 0.0935(4) 0.19330(11) 0.4967(3) 0.0536(12) Uiso 1.000000 R
H42b H 0.2240(4) 0.20759(11) 0.5550(3) 0.0536(12) Uiso 1.000000 R
C49 C 0.0086(4) 0.19548(12) 0.3142(3) 0.0512(11) Uani 1.000000 .
H49a H -0.0519(17) 0.2026(4) 0.2610(13) 0.0768(17) Uiso 1.000000 GR
H49b H 0.0456(5) 0.1733(2) 0.303(2) 0.0768(17) Uiso 1.000000 GR
H49c H -0.0389(19) 0.1940(6) 0.3661(9) 0.0768(17) Uiso 1.000000 GR
C48 C 0.1193(4) 0.22127(12) 0.3335(3) 0.0474(10) Uani 1.000000 .
H48a H 0.0796(4) 0.24381(12) 0.3401(3) 0.0569(13) Uiso 1.000000 R
H48b H 0.1662(4) 0.22234(12) 0.2804(3) 0.0569(13) Uiso 1.000000 R
C43 C 0.0813(5) 0.24418(14) 0.5252(4) 0.0738(16) Uani 1.000000 .
H43a H 0.020(3) 0.2511(6) 0.4721(9) 0.111(2) Uiso 1.000000 GR
H43b H 0.032(3) 0.2393(3) 0.5749(18) 0.111(2) Uiso 1.000000 GR
H43c H 0.1440(6) 0.2625(3) 0.543(3) 0.111(2) Uiso 1.000000 GR
O5 O 0.6170(4) 0.04180(10) 0.3550(3) 0.0806(11) Uani 1.000000 .
C50 C 0.6828(6) 0.08324(18) 0.4721(4) 0.089(2) Uani 1.000000 .
H50a H 0.6142(19) 0.09896(18) 0.446(3) 0.134(3) Uiso 1.000000 GR
H50b H 0.701(4) 0.0870(4) 0.5372(4) 0.134(3) Uiso 1.000000 GR
H50c H 0.763(3) 0.0871(4) 0.445(3) 0.134(3) Uiso 1.000000 GR
F9 F 0.1972(3) 0.06790(8) 0.52350(19) 0.0750(9) Uani 1.000000 .
C40 C -0.0930(7) 0.10994(13) 1.2220(4) 0.0785(17) Uani 1.000000 .
H40a H -0.0407(7) 0.11937(13) 1.2770(4) 0.094(2) Uiso 1.000000 R
H40b H -0.0678(7) 0.12243(13) 1.1700(4) 0.094(2) Uiso 1.000000 R
C34 C 0.0892(6) 0.07058(15) 1.1964(4) 0.0748(15) Uani 1.000000 .
H34a H 0.1109(6) 0.04660(15) 1.1860(4) 0.0898(19) Uiso 1.000000 R
H34b H 0.0963(6) 0.08313(15) 1.1402(4) 0.0898(19) Uiso 1.000000 R
C39 C -0.0248(7) 0.01813(13) 1.3126(4) 0.0810(18) Uani 1.000000 .
H39a H -0.075(3) 0.0045(2) 1.2652(18) 0.121(3) Uiso 1.000000 GR
H39b H 0.0687(12) 0.01713(18) 1.306(3) 0.121(3) Uiso 1.000000 GR
H39c H -0.038(4) 0.0092(4) 1.3717(12) 0.121(3) Uiso 1.000000 GR
C37 C -0.1528(7) 0.07166(15) 1.0452(4) 0.0841(18) Uani 1.000000 .
H37a H -0.193(4) 0.0560(4) 0.9985(5) 0.126(3) Uiso 1.000000 GR
H37b H -0.207(4) 0.0920(6) 1.0447(11) 0.126(3) Uiso 1.000000 GR
H37c H -0.0647(8) 0.0780(10) 1.0333(13) 0.126(3) Uiso 1.000000 GR
C41 C -0.2402(7) 0.11708(16) 1.2265(5) 0.098(2) Uani 1.000000 .
H41a H -0.2930(9) 0.1102(12) 1.1698(13) 0.148(3) Uiso 1.000000 GR
H41b H -0.2680(15) 0.1042(10) 1.276(2) 0.148(3) Uiso 1.000000 GR
H41c H -0.2526(11) 0.1413(2) 1.236(3) 0.148(3) Uiso 1.000000 GR
C35 C 0.1917(7) 0.0845(2) 1.2703(6) 0.120(3) Uani 1.000000 .
H35a H 0.2770(14) 0.0856(15) 1.2486(15) 0.179(4) Uiso 1.000000 GR
H35b H 0.166(3) 0.1073(7) 1.287(3) 0.179(4) Uiso 1.000000 GR
H35c H 0.198(4) 0.0696(9) 1.3230(16) 0.179(4) Uiso 1.000000 GR
F3 F -0.2047(2) 0.08258(7) 0.73112(18) 0.0601(7) Uani 1.000000 .
C12 C 0.3085(5) 0.03402(12) 1.0096(3) 0.0581(13) Uani 1.000000 .
H12 H 0.3272(5) 0.01695(12) 1.0541(3) 0.0697(15) Uiso 1.000000 R
C45 C 0.3665(5) 0.17560(15) 0.3309(4) 0.0757(16) Uani 1.000000 .
H45a H 0.3063(10) 0.1787(10) 0.2747(4) 0.114(2) Uiso 1.000000 GR
H45b H 0.437(3) 0.1924(7) 0.3346(15) 0.114(2) Uiso 1.000000 GR
H45c H 0.404(3) 0.1528(4) 0.3323(16) 0.114(2) Uiso 1.000000 GR
C53 C 0.5553(6) 0.00539(16) 0.2256(4) 0.0872(19) Uani 1.000000 .
H53a H 0.511(4) 0.0251(6) 0.1955(4) 0.131(3) Uiso 1.000000 GR
H53b H 0.6445(7) 0.0038(12) 0.2102(5) 0.131(3) Uiso 1.000000 GR
H53c H 0.506(4) -0.0152(6) 0.2057(6) 0.131(3) Uiso 1.000000 GR
C52 C 0.5619(7) 0.00917(18) 0.3267(5) 0.099(2) Uani 1.000000 .
H52a H 0.6171(7) -0.00908(18) 0.3575(5) 0.119(3) Uiso 1.000000 R
H52b H 0.4725(7) 0.00712(18) 0.3434(5) 0.119(3) Uiso 1.000000 R
C51 C 0.6358(8) 0.0465(2) 0.4534(4) 0.104(2) Uani 1.000000 .
H51a H 0.5521(8) 0.0426(2) 0.4772(4) 0.125(3) Uiso 1.000000 R
H51b H 0.7022(8) 0.0303(2) 0.4827(4) 0.125(3) Uiso 1.000000 R

loop_
_atom_site_aniso_label
_atom_site_aniso_U_11
_atom_site_aniso_U_22
_atom_site_aniso_U_33
_atom_site_aniso_U_12
_atom_site_aniso_U_13
_atom_site_aniso_U_23
Co2 0.0263(2) 0.0289(3) 0.0260(2) -0.00271(19) 0.00535(17) -0.00011(19)
Co1 0.0276(2) 0.0253(2) 0.0251(2) -0.00065(18) 0.00178(17) 0.00276(18)
F8 0.0631(15) 0.0397(13) 0.0332(12) 0.0108(11) -0.0001(11) 0.0013(10)
N4 0.0324(15) 0.0310(16) 0.0278(15) -0.0016(12) 0.0078(12) -0.0003(12)
N1 0.0281(14) 0.0267(15) 0.0248(14) 0.0011(11) 0.0039(11) 0.0020(11)
N3 0.0341(15) 0.0267(15) 0.0259(15) -0.0057(12) 0.0038(12) 0.0011(12)
N2 0.0282(14) 0.0276(15) 0.0274(15) 0.0008(11) 0.0025(11) 0.0057(12)
N5 0.0257(14) 0.0281(15) 0.0274(15) -0.0011(11) 0.0039(11) 0.0003(12)
N6 0.0313(15) 0.0320(16) 0.0269(15) 0.0020(12) 0.0020(12) 0.0015(12)
O3 0.0649(19) 0.0501(18) 0.0294(15) 0.0061(14) 0.0132(13) 0.0059(12)
F5 0.0328(12) 0.117(2) 0.0358(13) -0.0058(13) 0.0056(10) -0.0082(14)
C22 0.0250(16) 0.0316(19) 0.0342(19) -0.0028(14) 0.0035(14) 0.0063(15)
O1 0.0603(19) 0.0383(16) 0.0553(18) -0.0123(14) 0.0060(15) 0.0176(14)
C6 0.0287(17) 0.0269(18) 0.0364(19) 0.0000(14) 0.0120(14) 0.0025(15)
C31 0.0245(16) 0.0328(19) 0.0241(17) -0.0004(13) 0.0009(13) 0.0013(14)
F7 0.110(2) 0.0431(15) 0.0615(18) -0.0046(15) -0.0287(16) -0.0096(13)
C1 0.0265(17) 0.0270(18) 0.0353(19) 0.0015(14) 0.0076(14) 0.0010(15)
C24 0.038(2) 0.039(2) 0.029(2) -0.0024(16) 0.0038(15) 0.0003(16)
C5 0.041(2) 0.038(2) 0.036(2) -0.0017(16) 0.0140(17) 0.0042(16)
F1 0.0630(17) 0.0612(18) 0.096(2) -0.0070(14) -0.0229(16) -0.0225(16)
C17 0.0245(16) 0.0302(19) 0.036(2) -0.0031(14) -0.0001(14) 0.0049(15)
C26 0.0242(16) 0.0317(19) 0.0281(18) 0.0008(13) -0.0001(13) 0.0016(14)
C9 0.0364(19) 0.033(2) 0.0250(18) 0.0007(15) -0.0012(14) 0.0048(14)
F10 0.0552(16) 0.0430(15) 0.138(3) -0.0082(12) 0.0510(18) -0.0221(16)
C7 0.041(2) 0.052(3) 0.028(2) 0.0013(18) 0.0043(16) 0.0031(17)
F2 0.0469(15) 0.118(3) 0.0715(19) 0.0098(16) 0.0204(14) 0.0198(18)
C21 0.039(2) 0.051(2) 0.034(2) -0.0005(18) 0.0024(16) 0.0146(18)
C32 0.0365(19) 0.033(2) 0.033(2) -0.0070(16) 0.0075(15) -0.0019(15)
O2 0.0500(19) 0.152(4) 0.0294(16) -0.001(2) 0.0094(14) 0.0138(19)
O4 0.077(2) 0.0370(17) 0.078(2) -0.0163(15) 0.0454(19) -0.0054(15)
C27 0.0335(19) 0.033(2) 0.044(2) 0.0046(15) 0.0032(16) 0.0025(17)
C29 0.033(2) 0.058(3) 0.037(2) 0.0080(18) 0.0149(16) 0.0066(19)
C30 0.0286(18) 0.040(2) 0.035(2) 0.0003(15) 0.0056(15) 0.0064(16)
C13 0.051(2) 0.038(2) 0.037(2) -0.0054(18) -0.0006(18) 0.0128(17)
F4 0.0604(17) 0.106(2) 0.0595(18) 0.0268(17) -0.0029(14) 0.0161(17)
C18 0.035(2) 0.030(2) 0.047(2) 0.0035(15) 0.0022(17) 0.0014(17)
C4 0.044(2) 0.042(2) 0.053(3) 0.0040(18) 0.028(2) 0.0043(19)
C2 0.0313(19) 0.038(2) 0.047(2) -0.0041(16) 0.0103(17) -0.0010(17)
C3 0.0310(19) 0.042(2) 0.065(3) -0.0021(17) 0.0188(19) 0.001(2)
C16 0.037(2) 0.040(2) 0.042(2) -0.0101(17) 0.0066(17) 0.0025(18)
F6 0.0714(19) 0.083(2) 0.077(2) -0.0314(16) 0.0131(16) -0.0315(17)
C33 0.051(2) 0.034(2) 0.053(3) -0.0089(18) 0.011(2) -0.0107(19)
C15 0.040(2) 0.034(2) 0.032(2) -0.0041(16) 0.0098(16) 0.0029(16)
C14 0.0376(19) 0.0296(19) 0.0272(18) 0.0019(15) 0.0007(15) 0.0039(14)
C19 0.036(2) 0.036(2) 0.065(3) 0.0071(17) 0.0020(19) 0.016(2)
C20 0.042(2) 0.048(3) 0.048(3) 0.0043(19) 0.0001(19) 0.021(2)
F12 0.158(4) 0.0430(19) 0.222(5) 0.040(2) 0.131(4) 0.047(2)
C11 0.051(3) 0.063(3) 0.058(3) -0.003(2) -0.024(2) 0.025(2)
C25 0.053(2) 0.045(2) 0.032(2) 0.0051(19) 0.0012(18) -0.0041(18)
C8 0.041(2) 0.059(3) 0.029(2) -0.0008(19) -0.0022(17) -0.0079(18)
N8 0.088(3) 0.036(2) 0.043(2) -0.0106(19) 0.0158(19) -0.0080(16)
C10 0.039(2) 0.047(2) 0.049(2) -0.0025(18) -0.0091(18) 0.0102(19)
C28 0.036(2) 0.050(3) 0.050(2) 0.0114(18) 0.0123(18) -0.006(2)
C38 0.105(4) 0.051(3) 0.044(3) -0.007(3) 0.022(3) 0.002(2)
C36 0.090(4) 0.050(3) 0.060(3) -0.011(3) 0.023(3) -0.014(2)
F11 0.106(3) 0.169(4) 0.117(3) 0.040(3) -0.021(2) -0.106(3)
N7 0.0327(16) 0.0356(17) 0.0331(16) 0.0003(13) 0.0015(13) 0.0050(13)
C47 0.035(2) 0.040(2) 0.050(2) -0.0028(17) 0.0055(17) 0.0100(18)
C46 0.037(2) 0.047(2) 0.052(3) -0.0048(18) 0.0041(18) 0.004(2)
C44 0.043(2) 0.036(2) 0.053(3) 0.0073(18) -0.0006(19) 0.0025(18)
C42 0.036(2) 0.057(3) 0.041(2) -0.0070(19) 0.0080(17) -0.0040(19)
C49 0.048(2) 0.055(3) 0.047(3) -0.000(2) -0.007(2) -0.002(2)
C48 0.042(2) 0.054(3) 0.043(2) 0.0034(19) -0.0046(18) 0.014(2)
C43 0.054(3) 0.069(3) 0.104(4) -0.008(3) 0.031(3) -0.033(3)
O5 0.078(3) 0.084(3) 0.078(3) -0.031(2) 0.008(2) 0.001(2)
C50 0.084(4) 0.116(5) 0.074(4) -0.020(4) 0.030(3) -0.036(4)
F9 0.091(2) 0.086(2) 0.0551(17) 0.0424(17) 0.0326(15) 0.0073(15)
C40 0.135(5) 0.040(3) 0.063(3) -0.003(3) 0.022(3) -0.004(2)
C34 0.080(4) 0.064(4) 0.086(4) -0.014(3) 0.030(3) 0.001(3)
C39 0.143(6) 0.046(3) 0.057(3) 0.009(3) 0.025(3) 0.008(2)
C37 0.131(6) 0.071(4) 0.051(3) -0.002(4) 0.017(3) -0.002(3)
C41 0.139(6) 0.071(4) 0.098(5) 0.028(4) 0.059(5) 0.003(3)
C35 0.093(5) 0.105(6) 0.153(7) -0.034(4) -0.007(5) 0.004(5)
F3 0.0388(13) 0.0608(17) 0.0745(18) -0.0120(12) -0.0127(12) 0.0282(14)
C12 0.067(3) 0.050(3) 0.049(3) -0.004(2) -0.018(2) 0.021(2)
C45 0.069(3) 0.078(4) 0.083(4) 0.009(3) 0.022(3) -0.025(3)
C53 0.089(4) 0.086(4) 0.081(4) -0.027(3) -0.011(3) 0.005(3)
C52 0.096(5) 0.090(5) 0.107(5) -0.037(4) 0.005(4) 0.004(4)
C51 0.113(6) 0.129(6) 0.076(4) -0.035(5) 0.032(4) -0.017(4)

loop_
_geom_bond_atom_site_label_1
_geom_bond_atom_site_label_2
_geom_bond_distance
_geom_bond_site_symmetry_2
_geom_bond_publ_flag
Co2 N4 1.986(3) . ?
Co2 N1 2.043(3) . ?
Co2 N2 2.038(3) . ?
Co2 N5 1.982(3) . ?
Co1 N1 2.047(3) . ?
Co1 N3 1.971(3) . ?
Co1 N2 2.048(3) . ?
Co1 N6 1.986(3) . ?
F8 C25 1.343(4) . ?
N4 C6 1.434(4) . ?
N4 C7 1.315(5) . ?
N1 C1 1.431(4) . ?
N1 C17 1.436(4) . ?
N3 C15 1.334(4) . ?
N3 C14 1.415(4) . ?
N2 C26 1.423(4) . ?
N2 C9 1.432(4) . ?
N5 C31 1.426(4) . ?
N5 C32 1.325(4) . ?
N6 C22 1.414(4) . ?
N6 C24 1.333(5) . ?
O3 C24 1.233(4) . ?
F5 C8 1.324(4) . ?
C22 C17 1.410(5) . ?
C22 C21 1.403(5) . ?
O1 C15 1.228(4) . ?
C6 C1 1.407(5) . ?
C6 C5 1.398(5) . ?
C31 C26 1.416(5) . ?
C31 C30 1.398(5) . ?
F7 C25 1.345(5) . ?
C1 C2 1.392(5) . ?
C24 C25 1.527(6) . ?
C5 C4 1.375(5) . ?
F1 C16 1.319(5) . ?
C17 C18 1.391(5) . ?
C26 C27 1.385(5) . ?
C9 C14 1.412(5) . ?
C9 C10 1.392(5) . ?
F10 C33 1.301(5) . ?
C7 O2 1.226(5) . ?
C7 C8 1.527(6) . ?
F2 C16 1.325(5) . ?
C21 C20 1.369(6) . ?
C32 O4 1.229(4) . ?
C32 C33 1.520(5) . ?
C27 C28 1.371(5) . ?
C29 C30 1.375(5) . ?
C29 C28 1.377(6) . ?
C13 C14 1.403(5) . ?
C13 C12 1.380(6) . ?
F4 C8 1.335(5) . ?
C18 C19 1.379(5) . ?
C4 C3 1.385(6) . ?
C2 C3 1.374(5) . ?
C16 C15 1.527(5) . ?
C16 F3 1.344(4) . ?
F6 C8 1.311(5) . ?
C33 F12 1.259(5) . ?
C33 F11 1.341(5) . ?
C19 C20 1.369(6) . ?
C11 C10 1.378(6) . ?
C11 C12 1.383(6) . ?
C25 F9 1.319(5) . ?
N8 C38 1.531(6) . ?
N8 C36 1.497(6) . ?
N8 C40 1.519(6) . ?
N8 C34 1.497(7) . ?
C38 C39 1.492(7) . ?
C36 C37 1.505(7) . ?
N7 C47 1.515(5) . ?
N7 C44 1.519(5) . ?
N7 C42 1.508(5) . ?
N7 C48 1.516(5) . ?
C47 C46 1.501(5) . ?
C44 C45 1.503(6) . ?
C42 C43 1.492(6) . ?
C49 C48 1.493(6) . ?
O5 C52 1.417(7) . ?
O5 C51 1.443(7) . ?
C50 C51 1.512(9) . ?
C40 C41 1.519(9) . ?
C34 C35 1.488(8) . ?
C53 C52 1.486(9) . ?

loop_
_geom_angle_atom_site_label_1
_geom_angle_atom_site_label_2
_geom_angle_atom_site_label_3
_geom_angle
_geom_angle_site_symmetry_1
_geom_angle_site_symmetry_3
_geom_angle_publ_flag
N1 Co2 N4 86.82(11) . . ?
N2 Co2 N4 119.52(11) . . ?
N2 Co2 N1 100.12(11) . . ?
N5 Co2 N4 141.55(12) . . ?
N5 Co2 N1 118.08(11) . . ?
N5 Co2 N2 86.40(11) . . ?
N3 Co1 N1 118.91(11) . . ?
N2 Co1 N1 99.64(11) . . ?
N2 Co1 N3 86.80(11) . . ?
N6 Co1 N1 86.63(11) . . ?
N6 Co1 N3 144.48(12) . . ?
N6 Co1 N2 114.53(11) . . ?
C6 N4 Co2 109.8(2) . . ?
C7 N4 Co2 128.3(3) . . ?
C7 N4 C6 121.2(3) . . ?
Co1 N1 Co2 80.07(10) . . ?
C1 N1 Co2 106.5(2) . . ?
C1 N1 Co1 122.7(2) . . ?
C17 N1 Co2 122.6(2) . . ?
C17 N1 Co1 106.0(2) . . ?
C17 N1 C1 115.3(3) . . ?
C15 N3 Co1 126.7(2) . . ?
C14 N3 Co1 110.6(2) . . ?
C14 N3 C15 122.1(3) . . ?
Co1 N2 Co2 80.16(10) . . ?
C26 N2 Co2 107.2(2) . . ?
C26 N2 Co1 119.4(2) . . ?
C9 N2 Co2 122.9(2) . . ?
C9 N2 Co1 105.9(2) . . ?
C9 N2 C26 116.7(3) . . ?
C31 N5 Co2 110.4(2) . . ?
C32 N5 Co2 127.6(2) . . ?
C32 N5 C31 121.8(3) . . ?
C22 N6 Co1 109.8(2) . . ?
C24 N6 Co1 128.3(2) . . ?
C24 N6 C22 121.1(3) . . ?
C17 C22 N6 117.3(3) . . ?
C21 C22 N6 124.1(3) . . ?
C21 C22 C17 118.4(3) . . ?
C1 C6 N4 116.7(3) . . ?
C5 C6 N4 124.5(3) . . ?
C5 C6 C1 118.7(3) . . ?
C26 C31 N5 116.4(3) . . ?
C30 C31 N5 125.0(3) . . ?
C30 C31 C26 118.6(3) . . ?
C6 C1 N1 120.1(3) . . ?
C2 C1 N1 121.4(3) . . ?
C2 C1 C6 118.5(3) . . ?
O3 C24 N6 131.2(4) . . ?
C25 C24 N6 114.5(3) . . ?
C25 C24 O3 114.2(3) . . ?
C4 C5 C6 121.3(4) . . ?
C22 C17 N1 119.6(3) . . ?
C18 C17 N1 121.5(3) . . ?
C18 C17 C22 118.9(3) . . ?
C31 C26 N2 119.5(3) . . ?
C27 C26 N2 122.2(3) . . ?
C27 C26 C31 118.2(3) . . ?
C14 C9 N2 120.0(3) . . ?
C10 C9 N2 121.1(3) . . ?
C10 C9 C14 118.9(3) . . ?
O2 C7 N4 131.2(4) . . ?
C8 C7 N4 115.7(3) . . ?
C8 C7 O2 113.1(3) . . ?
C20 C21 C22 120.9(4) . . ?
O4 C32 N5 131.2(4) . . ?
C33 C32 N5 114.0(3) . . ?
C33 C32 O4 114.8(3) . . ?
C28 C27 C26 122.1(4) . . ?
C28 C29 C30 119.6(4) . . ?
C29 C30 C31 121.5(4) . . ?
C12 C13 C14 120.8(4) . . ?
C19 C18 C17 121.3(4) . . ?
C3 C4 C5 120.0(4) . . ?
C3 C2 C1 121.9(4) . . ?
C2 C3 C4 119.4(4) . . ?
F2 C16 F1 105.8(3) . . ?
C15 C16 F1 111.8(3) . . ?
C15 C16 F2 111.9(3) . . ?
F3 C16 F1 105.9(3) . . ?
F3 C16 F2 104.7(3) . . ?
F3 C16 C15 116.0(3) . . ?
C32 C33 F10 117.1(3) . . ?
F12 C33 F10 109.3(4) . . ?
F12 C33 C32 114.6(4) . . ?
F11 C33 F10 101.1(4) . . ?
F11 C33 C32 109.4(4) . . ?
F11 C33 F12 103.6(4) . . ?
O1 C15 N3 131.4(4) . . ?
C16 C15 N3 114.8(3) . . ?
C16 C15 O1 113.7(3) . . ?
C9 C14 N3 116.6(3) . . ?
C13 C14 N3 124.4(3) . . ?
C13 C14 C9 119.0(3) . . ?
C20 C19 C18 119.6(4) . . ?
C19 C20 C21 120.7(4) . . ?
C12 C11 C10 120.4(4) . . ?
F7 C25 F8 105.2(3) . . ?
C24 C25 F8 115.7(3) . . ?
C24 C25 F7 109.3(3) . . ?
F9 C25 F8 106.7(3) . . ?
F9 C25 F7 107.0(3) . . ?
F9 C25 C24 112.3(4) . . ?
C7 C8 F5 116.1(3) . . ?
F4 C8 F5 105.5(3) . . ?
F4 C8 C7 110.3(4) . . ?
F6 C8 F5 108.2(4) . . ?
F6 C8 C7 110.6(3) . . ?
F6 C8 F4 105.5(3) . . ?
C36 N8 C38 108.1(4) . . ?
C40 N8 C38 106.8(4) . . ?
C40 N8 C36 111.5(4) . . ?
C34 N8 C38 111.4(4) . . ?
C34 N8 C36 109.9(4) . . ?
C34 N8 C40 109.0(4) . . ?
C11 C10 C9 121.0(4) . . ?
C29 C28 C27 120.0(4) . . ?
C39 C38 N8 114.7(4) . . ?
C37 C36 N8 115.2(4) . . ?
C44 N7 C47 111.2(3) . . ?
C42 N7 C47 111.5(3) . . ?
C42 N7 C44 105.5(3) . . ?
C48 N7 C47 106.6(3) . . ?
C48 N7 C44 111.1(3) . . ?
C48 N7 C42 111.0(3) . . ?
C46 C47 N7 115.6(3) . . ?
C45 C44 N7 116.1(4) . . ?
C43 C42 N7 115.6(4) . . ?
C49 C48 N7 116.5(3) . . ?
C51 O5 C52 113.3(5) . . ?
C41 C40 N8 116.5(5) . . ?
C35 C34 N8 116.3(5) . . ?
C11 C12 C13 119.8(4) . . ?
C53 C52 O5 110.0(5) . . ?
C50 C51 O5 107.0(5) . . ?

_olex2_submission_special_instructions 'No special instructions were received'
####################################################################### 
# 
# This file contains crystal structure data downloaded from the 
# Cambridge Structural Database (CSD) hosted by the Cambridge 
# Crystallographic Data Centre (CCDC).
# 
# Full information about CCDC data access policies and citation 
# guidelines are available at http://www.ccdc.cam.ac.uk/access/V1 
# 
# Audit and citation data items may have been added by the CCDC. 
# Please retain this information to preserve the provenance of 
# this file and to allow appropriate attribution of the data. 
# 
#######################################################################

data_ss_1_245
_database_code_depnum_ccdc_archive 'CCDC 1057199'
_audit_update_record             
;
2015-03-31 deposited with the CCDC.
2015-07-22 downloaded from the CCDC.
;
_audit_creation_date             2014-10-06
_audit_creation_method           
;
Olex2 1.2
(compiled 2014.06.27 svn.r2953 for OlexSys, GUI svn.r4855)
;
_chemical_name_common            ?
_chemical_name_systematic        
;
 ? 
;
_chemical_formula_moiety         'C44 H52 Co2 K2 N6 O4'
_chemical_formula_sum            'C44 H52 Co2 K2 N6 O4'
_chemical_formula_weight         924.98
_chemical_melting_point          ?
loop_
_atom_type_symbol
_atom_type_description
_atom_type_scat_dispersion_real
_atom_type_scat_dispersion_imag
_atom_type_scat_source
C C 0.0181 0.0091 'International Tables Vol C Tables 4.2.6.8 and 6.1.1.4'
H H 0.0000 0.0000 'International Tables Vol C Tables 4.2.6.8 and 6.1.1.4'
N N 0.0311 0.0180 'International Tables Vol C Tables 4.2.6.8 and 6.1.1.4'
O O 0.0492 0.0322 'International Tables Vol C Tables 4.2.6.8 and 6.1.1.4'
K K 0.3868 1.0657 'International Tables Vol C Tables 4.2.6.8 and 6.1.1.4'
Co Co -2.3653 3.6143 'International Tables Vol C Tables 4.2.6.8 and 6.1.1.4'

_space_group_crystal_system      orthorhombic
_space_group_IT_number           70
_space_group_name_H-M_alt        'F d d d'
_space_group_name_Hall           '-F 2uv 2vw'
loop_
_space_group_symop_id
_space_group_symop_operation_xyz
1 'x, y, z'
2 '-x+3/4, -y+3/4, z'
3 '-x+3/4, y, -z+3/4'
4 'x, -y+3/4, -z+3/4'
5 'x, y+1/2, z+1/2'
6 '-x+3/4, -y+5/4, z+1/2'
7 '-x+3/4, y+1/2, -z+5/4'
8 'x, -y+5/4, -z+5/4'
9 'x+1/2, y, z+1/2'
10 '-x+5/4, -y+3/4, z+1/2'
11 '-x+5/4, y, -z+5/4'
12 'x+1/2, -y+3/4, -z+5/4'
13 'x+1/2, y+1/2, z'
14 '-x+5/4, -y+5/4, z'
15 '-x+5/4, y+1/2, -z+3/4'
16 'x+1/2, -y+5/4, -z+3/4'
17 '-x, -y, -z'
18 'x-3/4, y-3/4, -z'
19 'x-3/4, -y, z-3/4'
20 '-x, y-3/4, z-3/4'
21 '-x, -y+1/2, -z+1/2'
22 'x-3/4, y-1/4, -z+1/2'
23 'x-3/4, -y+1/2, z-1/4'
24 '-x, y-1/4, z-1/4'
25 '-x+1/2, -y, -z+1/2'
26 'x-1/4, y-3/4, -z+1/2'
27 'x-1/4, -y, z-1/4'
28 '-x+1/2, y-3/4, z-1/4'
29 '-x+1/2, -y+1/2, -z'
30 'x-1/4, y-1/4, -z'
31 'x-1/4, -y+1/2, z-3/4'
32 '-x+1/2, y-1/4, z-3/4'

_cell_length_a                   10.8136(3)
_cell_length_b                   27.5330(7)
_cell_length_c                   29.5266(8)
_cell_angle_alpha                90.00
_cell_angle_beta                 90.00
_cell_angle_gamma                90.00
_cell_volume                     8791.0(4)
_cell_formula_units_Z            8
_cell_measurement_reflns_used    6003
_cell_measurement_temperature    293(2)
_cell_measurement_theta_max      67.25
_cell_measurement_theta_min      4.39
_exptl_absorpt_coefficient_mu    7.994
_exptl_absorpt_correction_T_max  0.7530
_exptl_absorpt_correction_T_min  0.5148
_exptl_absorpt_correction_type   multi-scan
_exptl_absorpt_process_details   
'SADABS-2008/1 (Bruker,2008) was used for absorption correction. wR2(int) was 0.0983 before and 0.0321 after correction. The Ratio of minimum to maximum transmission is 0.6837. The \l/2 correction factor is 0.0000.'
_exptl_crystal_colour            'dark red'
_exptl_crystal_density_diffrn    1.398
_exptl_crystal_density_meas      ?
_exptl_crystal_density_method    'not measured'
_exptl_crystal_description       rod
_exptl_crystal_F_000             3856
_exptl_crystal_size_max          0.27
_exptl_crystal_size_mid          0.13
_exptl_crystal_size_min          0.12
_exptl_special_details           
;
 ? 
;
_diffrn_reflns_av_R_equivalents  0.0239
_diffrn_reflns_av_unetI/netI     0.0137
_diffrn_reflns_limit_h_max       12
_diffrn_reflns_limit_h_min       -12
_diffrn_reflns_limit_k_max       32
_diffrn_reflns_limit_k_min       -32
_diffrn_reflns_limit_l_max       33
_diffrn_reflns_limit_l_min       -34
_diffrn_reflns_number            15480
_diffrn_reflns_theta_full        67.91
_diffrn_reflns_theta_max         67.91
_diffrn_reflns_theta_min         4.39
_diffrn_ambient_temperature      293(2)
_diffrn_detector_area_resol_mean ?
_diffrn_measured_fraction_theta_full 0.983
_diffrn_measured_fraction_theta_max 0.984
_diffrn_measurement_device_type  'CCD area detector'
_diffrn_measurement_method       'phi and omega scans'
_diffrn_radiation_monochromator  graphite
_diffrn_radiation_type           CuK\a
_diffrn_radiation_wavelength     1.54178
_diffrn_source                   'fine-focus sealed tube'
_diffrn_standards_decay_%        ?
_diffrn_standards_interval_count ?
_diffrn_standards_interval_time  ?
_diffrn_standards_number         ?
_reflns_number_gt                1830
_reflns_number_total             1971
_reflns_threshold_expression     >2sigma(I)
_computing_cell_refinement       'SAINT v7.68A (Bruker, 2009)'
_computing_data_collection       'Bruker SMART'
_computing_data_reduction        'SAINT v7.68A (Bruker, 2009)'
_computing_molecular_graphics    'Olex2 (Dolomanov et al., 2009)'
_computing_publication_material  'Olex2 (Dolomanov et al., 2009)'
_computing_structure_refinement  'XL (Sheldrick, 2008)'
_computing_structure_solution    'ShelXS (Sheldrick, 2008)'
_refine_diff_density_max         0.243
_refine_diff_density_min         -0.395
_refine_diff_density_rms         0.058
_refine_ls_extinction_coef       ?
_refine_ls_extinction_method     none
_refine_ls_goodness_of_fit_ref   1.028
_refine_ls_hydrogen_treatment    constr
_refine_ls_matrix_type           full
_refine_ls_number_parameters     133
_refine_ls_number_reflns         1971
_refine_ls_number_restraints     0
_refine_ls_R_factor_all          0.0315
_refine_ls_R_factor_gt           0.0288
_refine_ls_restrained_S_all      1.028
_refine_ls_shift/su_max          0.002
_refine_ls_shift/su_mean         0.000
_refine_ls_structure_factor_coef Fsqd
_refine_ls_weighting_details     
'calc w=1/[\s^2^(Fo^2^)+(0.0480P)^2^+19.0000P] where P=(Fo^2^+2Fc^2^)/3'
_refine_ls_weighting_scheme      calc
_refine_ls_wR_factor_gt          0.0791
_refine_ls_wR_factor_ref         0.0811
_refine_special_details          
;
 Refinement of F^2^ against ALL reflections.  The weighted R-factor wR and 
 goodness of fit S are based on F^2^, conventional R-factors R are based 
 on F, with F set to zero for negative F^2^. The threshold expression of 
 F^2^ > 2sigma(F^2^) is used only for calculating R-factors(gt) etc. and is 
 not relevant to the choice of reflections for refinement.  R-factors based 
 on F^2^ are statistically about twice as large as those based on F, and R- 
 factors based on ALL data will be even larger. 
;
_olex2_refinement_description    
;
1. Fixed Uiso
 At 1.2 times of:
  All C(H) groups
 At 1.5 times of:
  All C(H,H,H) groups
2.a Me refined with riding coordinates:
 C9(H9a,H9b,H9c), C10(H10a,H10b,H10c), C11(H11a,H11b,H11c)
2.b Aromatic/amide H refined with riding coordinates:
 C2(H2), C3(H3), C4(H4), C6(H6)
;
_atom_sites_solution_hydrogens   geom
_atom_sites_solution_primary     direct
_atom_sites_solution_secondary   difmap
loop_
_atom_site_label
_atom_site_type_symbol
_atom_site_fract_x
_atom_site_fract_y
_atom_site_fract_z
_atom_site_U_iso_or_equiv
_atom_site_adp_type
_atom_site_occupancy
_atom_site_calc_flag
_atom_site_disorder_assembly
_atom_site_disorder_group
_atom_site_site_symmetry_order
_atom_site_refinement_flags_posn
_atom_site_refinement_flags_adp
_atom_site_refinement_flags_occupancy
C1 C 0.01790(16) 0.63766(6) 0.04362(6) 0.0202(4) Uani 1 d . . 1 . . .
C2 C -0.00932(18) 0.61714(7) 0.00149(6) 0.0256(4) Uani 1 d . . 1 . . .
H2A H 0.0426 0.5931 -0.0099 0.031 Uiso 1 calc . . 1 R . .
C3 C -0.11068(19) 0.63125(8) -0.02398(7) 0.0304(5) Uani 1 d . . 1 . . .
H3A H -0.1271 0.6165 -0.0517 0.037 Uiso 1 calc . . 1 R . .
C4 C -0.18768(17) 0.66769(7) -0.00761(7) 0.0294(4) Uani 1 d . . 1 . . .
H4 H -0.2542 0.6785 -0.0249 0.035 Uiso 1 calc . . 1 R . .
C5 C 0.31520(16) 0.57780(6) 0.06140(6) 0.0201(4) Uani 1 d . . 1 . . .
C6 C 0.41472(17) 0.56229(7) 0.03438(6) 0.0251(4) Uani 1 d . . 1 . . .
H6 H 0.4664 0.5379 0.0451 0.030 Uiso 1 calc . . 1 R . .
C7 C 0.38686(16) 0.54637(7) 0.13131(6) 0.0223(4) Uani 1 d . . 1 . . .
C8 C 0.36922(17) 0.50565(7) 0.16643(7) 0.0265(4) Uani 1 d . . 1 . . .
C9 C 0.23705(17) 0.50138(7) 0.18420(7) 0.0288(4) Uani 1 d . . 1 . . .
H9A H 0.2153 0.5305 0.2002 0.043 Uiso 1 calc . . 1 R . .
H9B H 0.2314 0.4741 0.2044 0.043 Uiso 1 calc . . 1 R . .
H9C H 0.1814 0.4968 0.1592 0.043 Uiso 1 calc . . 1 R . .
C10 C 0.4032(2) 0.45875(8) 0.14078(8) 0.0415(5) Uani 1 d . . 1 . . .
H10A H 0.3941 0.4314 0.1606 0.062 Uiso 1 calc . . 1 R . .
H10B H 0.4873 0.4607 0.1305 0.062 Uiso 1 calc . . 1 R . .
H10C H 0.3493 0.4550 0.1152 0.062 Uiso 1 calc . . 1 R . .
C11 C 0.45887(19) 0.51298(8) 0.20587(7) 0.0370(5) Uani 1 d . . 1 . . .
H11A H 0.4377 0.5422 0.2218 0.055 Uiso 1 calc . . 1 R . .
H11B H 0.5417 0.5156 0.1944 0.055 Uiso 1 calc . . 1 R . .
H11C H 0.4536 0.4858 0.2261 0.055 Uiso 1 calc . . 1 R . .
Co1 Co 0.1250 0.576720(13) 0.1250 0.01715(14) Uani 1 d . . 2 S T P
K2 K 0.6250 0.6250 0.07082(2) 0.02883(17) Uani 1 d . . 2 S T P
N1 N 0.1250 0.6250 0.06940(7) 0.0186(4) Uani 1 d . . 2 S T P
N2 N 0.28907(13) 0.55626(5) 0.10380(5) 0.0197(3) Uani 1 d . . 1 . . .
O1 O 0.48987(13) 0.56510(5) 0.12750(5) 0.0313(3) Uani 1 d . . 1 . . .

loop_
_atom_site_aniso_label
_atom_site_aniso_U_11
_atom_site_aniso_U_22
_atom_site_aniso_U_33
_atom_site_aniso_U_23
_atom_site_aniso_U_13
_atom_site_aniso_U_12
C1 0.0212(9) 0.0197(8) 0.0198(9) 0.0028(7) -0.0016(7) -0.0032(7)
C2 0.0295(10) 0.0249(9) 0.0224(9) -0.0016(7) -0.0005(7) -0.0016(7)
C3 0.0346(11) 0.0355(11) 0.0212(10) -0.0014(8) -0.0064(8) -0.0067(8)
C4 0.0233(10) 0.0385(11) 0.0265(10) 0.0074(8) -0.0088(8) -0.0037(8)
C5 0.0187(9) 0.0207(8) 0.0207(9) -0.0020(7) 0.0022(7) -0.0044(7)
C6 0.0189(9) 0.0287(9) 0.0278(10) -0.0044(8) 0.0010(7) 0.0004(7)
C7 0.0180(9) 0.0244(9) 0.0245(9) 0.0010(7) 0.0030(7) 0.0028(7)
C8 0.0236(10) 0.0267(10) 0.0292(10) 0.0069(8) 0.0009(7) 0.0058(7)
C9 0.0264(10) 0.0291(10) 0.0311(10) 0.0105(8) 0.0028(8) 0.0011(8)
C10 0.0482(13) 0.0306(11) 0.0456(13) 0.0057(10) 0.0095(11) 0.0117(10)
C11 0.0280(10) 0.0491(12) 0.0338(11) 0.0150(10) -0.0039(8) 0.0042(9)
Co1 0.0143(2) 0.0190(2) 0.0182(2) 0.000 0.00172(14) 0.000
K2 0.0236(3) 0.0366(3) 0.0264(3) 0.000 0.000 -0.0056(2)
N1 0.0175(10) 0.0198(10) 0.0186(11) 0.000 0.000 -0.0001(7)
N2 0.0164(7) 0.0220(7) 0.0209(8) 0.0016(6) 0.0019(6) 0.0012(6)
O1 0.0182(7) 0.0421(8) 0.0337(8) 0.0085(6) -0.0017(5) -0.0043(6)

_geom_special_details            
;
 All esds (except the esd in the dihedral angle between two l.s. planes) 
 are estimated using the full covariance matrix.  The cell esds are taken 
 into account individually in the estimation of esds in distances, angles 
 and torsion angles; correlations between esds in cell parameters are only 
 used when they are defined by crystal symmetry.  An approximate (isotropic) 
 treatment of cell esds is used for estimating esds involving l.s. planes. 
;
loop_
_geom_bond_atom_site_label_1
_geom_bond_atom_site_label_2
_geom_bond_distance
_geom_bond_site_symmetry_2
_geom_bond_publ_flag
C1 C2 1.398(3) . ?
C1 C5 1.410(2) 14_455 ?
C1 N1 1.429(2) . ?
C2 H2A 0.9300 . ?
C2 C3 1.385(3) . ?
C3 H3A 0.9300 . ?
C3 C4 1.391(3) . ?
C4 H4 0.9300 . ?
C4 C6 1.379(3) 14_455 ?
C4 K2 3.294(2) 1_455 ?
C5 C1 1.410(2) 14_455 ?
C5 C6 1.406(3) . ?
C5 N2 1.414(2) . ?
C6 C4 1.379(3) 14_455 ?
C6 H6 0.9300 . ?
C6 K2 3.0512(18) . ?
C7 C8 1.539(3) . ?
C7 N2 1.361(2) . ?
C7 O1 1.233(2) . ?
C8 C9 1.527(3) . ?
C8 C10 1.542(3) . ?
C8 C11 1.529(3) . ?
C9 H9A 0.9600 . ?
C9 H9B 0.9600 . ?
C9 H9C 0.9600 . ?
C10 H10A 0.9600 . ?
C10 H10B 0.9600 . ?
C10 H10C 0.9600 . ?
C11 H11A 0.9600 . ?
C11 H11B 0.9600 . ?
C11 H11C 0.9600 . ?
Co1 Co1 2.6586(7) 14_455 ?
Co1 N1 2.1123(16) 11_454 ?
Co1 N1 2.1123(16) . ?
Co1 N2 1.9639(14) . ?
Co1 N2 1.9639(14) 11_454 ?
K2 C4 3.294(2) 1_655 ?
K2 C4 3.294(2) 14_455 ?
K2 C6 3.0512(18) 14 ?
K2 K2 3.1992(12) 11_554 ?
K2 O1 2.6803(14) 8_554 ?
K2 O1 2.6802(14) 11_554 ?
K2 O1 2.7670(14) . ?
K2 O1 2.7671(14) 14 ?
N1 C1 1.429(2) 14_455 ?
N1 Co1 2.1123(16) 14_455 ?
O1 K2 2.6802(14) 11_554 ?

loop_
_geom_angle_atom_site_label_1
_geom_angle_atom_site_label_2
_geom_angle_atom_site_label_3
_geom_angle
_geom_angle_site_symmetry_1
_geom_angle_site_symmetry_3
_geom_angle_publ_flag
C2 C1 C5 118.03(16) . 14_455 ?
C2 C1 N1 123.11(16) . . ?
C5 C1 N1 118.86(15) 14_455 . ?
C1 C2 H2A 118.8 . . ?
C3 C2 C1 122.46(18) . . ?
C3 C2 H2A 118.8 . . ?
C2 C3 H3A 120.4 . . ?
C2 C3 C4 119.17(18) . . ?
C4 C3 H3A 120.4 . . ?
C3 C4 H4 120.2 . . ?
C3 C4 K2 110.81(13) . 1_455 ?
C6 C4 C3 119.55(18) 14_455 . ?
C6 C4 H4 120.2 14_455 . ?
C6 C4 K2 67.75(11) 14_455 1_455 ?
K2 C4 H4 91.3 1_455 . ?
C1 C5 N2 119.04(15) 14_455 . ?
C6 C5 C1 118.78(16) . 14_455 ?
C6 C5 N2 121.86(16) . . ?
C4 C6 C5 121.75(18) 14_455 . ?
C4 C6 H6 119.1 14_455 . ?
C4 C6 K2 87.52(11) 14_455 . ?
C5 C6 H6 119.1 . . ?
C5 C6 K2 101.45(11) . . ?
K2 C6 H6 80.8 . . ?
N2 C7 C8 116.85(16) . . ?
O1 C7 C8 118.57(16) . . ?
O1 C7 N2 124.33(17) . . ?
C7 C8 C10 104.45(17) . . ?
C9 C8 C7 113.80(15) . . ?
C9 C8 C10 109.11(17) . . ?
C9 C8 C11 110.00(16) . . ?
C11 C8 C7 109.80(16) . . ?
C11 C8 C10 109.49(17) . . ?
C8 C9 H9A 109.5 . . ?
C8 C9 H9B 109.5 . . ?
C8 C9 H9C 109.5 . . ?
H9A C9 H9B 109.5 . . ?
H9A C9 H9C 109.5 . . ?
H9B C9 H9C 109.5 . . ?
C8 C10 H10A 109.5 . . ?
C8 C10 H10B 109.5 . . ?
C8 C10 H10C 109.5 . . ?
H10A C10 H10B 109.5 . . ?
H10A C10 H10C 109.5 . . ?
H10B C10 H10C 109.5 . . ?
C8 C11 H11A 109.5 . . ?
C8 C11 H11B 109.5 . . ?
C8 C11 H11C 109.5 . . ?
H11A C11 H11B 109.5 . . ?
H11A C11 H11C 109.5 . . ?
H11B C11 H11C 109.5 . . ?
N1 Co1 Co1 51.00(4) . 14_455 ?
N1 Co1 Co1 51.00(4) 11_454 14_455 ?
N1 Co1 N1 102.00(7) 11_454 . ?
N2 Co1 Co1 106.67(4) 11_454 14_455 ?
N2 Co1 Co1 106.67(4) . 14_455 ?
N2 Co1 N1 115.35(4) 11_454 . ?
N2 Co1 N1 115.35(4) . 11_454 ?
N2 Co1 N1 86.15(4) 11_454 11_454 ?
N2 Co1 N1 86.15(4) . . ?
N2 Co1 N2 146.66(8) . 11_454 ?
C4 K2 C4 90.64(7) 1_655 14_455 ?
C6 K2 C4 114.35(5) 14 14_455 ?
C6 K2 C4 114.35(5) . 1_655 ?
C6 K2 C4 24.74(5) . 14_455 ?
C6 K2 C4 24.74(5) 14 1_655 ?
C6 K2 C6 138.70(7) . 14 ?
C6 K2 K2 110.65(4) . 11_554 ?
C6 K2 K2 110.65(4) 14 11_554 ?
K2 K2 C4 134.68(3) 11_554 14_455 ?
K2 K2 C4 134.68(3) 11_554 1_655 ?
O1 K2 C4 83.56(4) 14 1_655 ?
O1 K2 C4 106.53(4) 11_554 1_655 ?
O1 K2 C4 83.56(4) . 14_455 ?
O1 K2 C4 121.06(5) 8_554 1_655 ?
O1 K2 C4 121.06(5) 11_554 14_455 ?
O1 K2 C4 164.32(5) 14 14_455 ?
O1 K2 C4 106.53(4) 8_554 14_455 ?
O1 K2 C4 164.32(5) . 1_655 ?
O1 K2 C6 105.00(5) 11_554 . ?
O1 K2 C6 98.20(5) 11_554 14 ?
O1 K2 C6 160.76(5) . 14 ?
O1 K2 C6 98.20(5) 8_554 . ?
O1 K2 C6 105.00(5) 8_554 14 ?
O1 K2 C6 58.83(5) . . ?
O1 K2 C6 160.76(5) 14 . ?
O1 K2 C6 58.83(5) 14 14 ?
O1 K2 K2 55.30(3) 8_554 11_554 ?
O1 K2 K2 55.30(3) 11_554 11_554 ?
O1 K2 K2 52.78(3) . 11_554 ?
O1 K2 K2 52.78(3) 14 11_554 ?
O1 K2 O1 110.60(6) 11_554 8_554 ?
O1 K2 O1 74.61(6) 11_554 14 ?
O1 K2 O1 74.61(6) 8_554 . ?
O1 K2 O1 105.57(6) . 14 ?
O1 K2 O1 64.96(6) 11_554 . ?
O1 K2 O1 64.96(6) 8_554 14 ?
C1 N1 C1 115.6(2) 14_455 . ?
C1 N1 Co1 124.58(8) 14_455 14_455 ?
C1 N1 Co1 124.58(8) . . ?
C1 N1 Co1 105.10(8) . 14_455 ?
C1 N1 Co1 105.11(8) 14_455 . ?
Co1 N1 Co1 78.00(7) 14_455 . ?
C5 N2 Co1 110.03(11) . . ?
C7 N2 C5 117.20(14) . . ?
C7 N2 Co1 124.69(12) . . ?
C7 O1 K2 141.42(12) . . ?
C7 O1 K2 134.29(12) . 11_554 ?
K2 O1 K2 71.91(4) 11_554 . ?

loop_
_geom_torsion_atom_site_label_1
_geom_torsion_atom_site_label_2
_geom_torsion_atom_site_label_3
_geom_torsion_atom_site_label_4
_geom_torsion
_geom_torsion_site_symmetry_1
_geom_torsion_site_symmetry_2
_geom_torsion_site_symmetry_3
_geom_torsion_site_symmetry_4
_geom_torsion_publ_flag
C1 C2 C3 C4 1.0(3) . . . . ?
C1 C5 C6 C4 4.4(3) 14_455 . . 14_455 ?
C1 C5 C6 K2 98.64(15) 14_455 . . . ?
C1 C5 N2 C7 -144.20(17) 14_455 . . . ?
C1 C5 N2 Co1 6.08(19) 14_455 . . . ?
C2 C1 N1 C1 32.33(13) . . . 14_455 ?
C2 C1 N1 Co1 -100.63(19) . . . . ?
C2 C1 N1 Co1 173.70(14) . . . 14_455 ?
C2 C3 C4 C6 -2.6(3) . . . 14_455 ?
C2 C3 C4 K2 -78.1(2) . . . 1_455 ?
C4 C6 K2 C4 -17.63(15) 14_455 . . 1_655 ?
C4 C6 K2 C6 -12.10(10) 14_455 . . 14 ?
C4 C6 K2 K2 167.90(10) 14_455 . . 11_554 ?
C4 C6 K2 O1 -134.03(11) 14_455 . . 11_554 ?
C4 C6 K2 O1 139.77(15) 14_455 . . 14 ?
C4 C6 K2 O1 111.98(12) 14_455 . . 8_554 ?
C4 C6 K2 O1 178.36(13) 14_455 . . . ?
C4 K2 O1 C7 -26.8(2) 14_455 . . . ?
C4 K2 O1 C7 -95.6(3) 1_655 . . . ?
C4 K2 O1 K2 124.15(16) 1_655 . . 11_554 ?
C4 K2 O1 K2 -166.99(4) 14_455 . . 11_554 ?
C5 C1 C2 C3 3.3(3) 14_455 . . . ?
C5 C1 N1 C1 -148.15(17) 14_455 . . 14_455 ?
C5 C1 N1 Co1 78.90(16) 14_455 . . . ?
C5 C1 N1 Co1 -6.77(16) 14_455 . . 14_455 ?
C5 C6 K2 C4 -121.92(19) . . . 14_455 ?
C5 C6 K2 C4 -139.54(11) . . . 1_655 ?
C5 C6 K2 C6 -134.01(12) . . . 14 ?
C5 C6 K2 K2 45.98(12) . . . 11_554 ?
C5 C6 K2 O1 104.06(12) . . . 11_554 ?
C5 C6 K2 O1 17.8(2) . . . 14 ?
C5 C6 K2 O1 -9.94(12) . . . 8_554 ?
C5 C6 K2 O1 56.44(11) . . . . ?
C6 C5 N2 C7 42.3(2) . . . . ?
C6 C5 N2 Co1 -167.37(14) . . . . ?
C6 K2 O1 C7 173.87(19) 14 . . . ?
C6 K2 O1 C7 -27.5(2) . . . . ?
C6 K2 O1 K2 -167.68(6) . . . 11_554 ?
C6 K2 O1 K2 33.64(16) 14 . . 11_554 ?
C8 C7 N2 C5 -155.24(16) . . . . ?
C8 C7 N2 Co1 59.3(2) . . . . ?
C8 C7 O1 K2 166.88(14) . . . . ?
C8 C7 O1 K2 -71.3(2) . . . 11_554 ?
Co1 Co1 N1 C1 122.93(9) 14_455 . . 14_455 ?
Co1 Co1 N1 C1 -100.20(12) 14_455 . . . ?
Co1 Co1 N2 C5 -54.88(11) 14_455 . . . ?
Co1 Co1 N2 C7 92.69(14) 14_455 . . . ?
K2 K2 O1 C7 140.2(2) 11_554 . . . ?
N1 C1 C2 C3 -177.21(16) . . . . ?
N1 Co1 N1 C1 122.93(9) 11_454 . . 14_455 ?
N1 Co1 N1 C1 -100.20(12) 11_454 . . . ?
N1 Co1 N1 Co1 0.0 11_454 . . 14_455 ?
N1 Co1 N2 C5 -7.62(11) . . . . ?
N1 Co1 N2 C5 -109.08(11) 11_454 . . . ?
N1 Co1 N2 C7 38.49(16) 11_454 . . . ?
N1 Co1 N2 C7 139.95(15) . . . . ?
N2 C5 C6 C4 177.91(16) . . . 14_455 ?
N2 C5 C6 K2 -87.89(16) . . . . ?
N2 C7 C8 C9 -32.4(2) . . . . ?
N2 C7 C8 C10 86.5(2) . . . . ?
N2 C7 C8 C11 -156.20(17) . . . . ?
N2 C7 O1 K2 114.63(18) . . . 11_554 ?
N2 C7 O1 K2 -7.2(3) . . . . ?
N2 Co1 N1 C1 -8.78(14) 11_454 . . . ?
N2 Co1 N1 C1 7.81(9) . . . 14_455 ?
N2 Co1 N1 C1 -145.66(9) 11_454 . . 14_455 ?
N2 Co1 N1 C1 144.69(13) . . . . ?
N2 Co1 N1 Co1 91.42(5) 11_454 . . 14_455 ?
N2 Co1 N1 Co1 -115.12(4) . . . 14_455 ?
N2 Co1 N2 C5 125.11(11) 11_454 . . . ?
N2 Co1 N2 C7 -87.32(14) 11_454 . . . ?
O1 C7 C8 C9 153.06(18) . . . . ?
O1 C7 C8 C10 -88.0(2) . . . . ?
O1 C7 C8 C11 29.3(2) . . . . ?
O1 C7 N2 C5 18.9(3) . . . . ?
O1 C7 N2 Co1 -126.56(17) . . . . ?
O1 K2 O1 C7 -155.5(2) 11_554 . . . ?
O1 K2 O1 C7 140.2(2) 14 . . . ?
O1 K2 O1 C7 82.39(19) 8_554 . . . ?
O1 K2 O1 K2 -57.83(5) 8_554 . . 11_554 ?
O1 K2 O1 K2 64.26(5) 11_554 . . 11_554 ?
O1 K2 O1 K2 0.0 14 . . 11_554 ?

_olex2_submission_special_instructions 'No special instructions were received'
####################################################################### 
# 
# This file contains crystal structure data downloaded from the 
# Cambridge Structural Database (CSD) hosted by the Cambridge 
# Crystallographic Data Centre (CCDC).
# 
# Full information about CCDC data access policies and citation 
# guidelines are available at http://www.ccdc.cam.ac.uk/access/V1 
# 
# Audit and citation data items may have been added by the CCDC. 
# Please retain this information to preserve the provenance of 
# this file and to allow appropriate attribution of the data. 
# 
#######################################################################

data_ov158
_database_code_depnum_ccdc_archive 'CCDC 1057200'
_audit_update_record             
;
2015-03-31 deposited with the CCDC.
2015-07-22 downloaded from the CCDC.
;
_audit_creation_date             2015-03-19
_audit_creation_method           
;
Olex2 1.2-beta
(compiled 2015.01.26 svn.r3150 for OlexSys, GUI svn.r4998)
;
_chemical_name_common            ?
_chemical_name_systematic        ?
_chemical_formula_moiety         
'2.5(C20.83 H14.42 Co0.8 N2.4 O1.6), 2(C8 H20 N), 0.5(C4 H6 N2)'
_chemical_formula_sum            'C70 H79 Co2 N9 O4'
_chemical_formula_weight         1228.28
_chemical_absolute_configuration ?
_chemical_melting_point          ?
loop_
_atom_type_symbol
_atom_type_description
_atom_type_scat_dispersion_real
_atom_type_scat_dispersion_imag
_atom_type_scat_source
C C 0.0033 0.0016 'International Tables Vol C Tables 4.2.6.8 and 6.1.1.4'
H H 0.0000 0.0000 'International Tables Vol C Tables 4.2.6.8 and 6.1.1.4'
Co Co 0.3494 0.9721 'International Tables Vol C Tables 4.2.6.8 and 6.1.1.4'
N N 0.0061 0.0033 'International Tables Vol C Tables 4.2.6.8 and 6.1.1.4'
O O 0.0106 0.0060 'International Tables Vol C Tables 4.2.6.8 and 6.1.1.4'

_shelx_space_group_comment       
;
The symmetry employed for this shelxl refinement is uniquely defined
by the following loop, which should always be used as a source of
symmetry information in preference to the above space-group names.
They are only intended as comments.
;
_space_group_crystal_system      trigonal
_space_group_IT_number           154
_space_group_name_H-M_alt        'P 32 2 1'
_space_group_name_Hall           'P 32 2"'
loop_
_space_group_symop_operation_xyz
'x, y, z'
'-y, x-y, z+2/3'
'-x+y, -x, z+1/3'
'y, x, -z'
'-x, -x+y, -z+2/3'
'x-y, -y, -z+1/3'

_cell_length_a                   14.064(3)
_cell_length_b                   14.064(3)
_cell_length_c                   27.143(5)
_cell_angle_alpha                90
_cell_angle_beta                 90
_cell_angle_gamma                120
_cell_volume                     4649(2)
_cell_formula_units_Z            3
_cell_measurement_reflns_used    9106
_cell_measurement_temperature    110(2)
_cell_measurement_theta_max      25.595
_cell_measurement_theta_min      2.247
_shelx_estimated_absorpt_T_max   ?
_shelx_estimated_absorpt_T_min   ?
_exptl_absorpt_coefficient_mu    0.592
_exptl_absorpt_correction_T_max  0.7453
_exptl_absorpt_correction_T_min  0.5274
_exptl_absorpt_correction_type   multi-scan
_exptl_absorpt_process_details   
;
SADABS-2014/5 (Bruker,2014/5) was used for absorption correction.
wR2(int) was 0.0720 before and 0.0529 after correction.
The Ratio of minimum to maximum transmission is 0.7076.
The \l/2 correction factor is 0.00150.
;
_exptl_absorpt_special_details   ?
_exptl_crystal_colour            black
_exptl_crystal_colour_primary    black
_exptl_crystal_density_diffrn    1.316
_exptl_crystal_density_meas      ?
_exptl_crystal_density_method    ?
_exptl_crystal_description       prism
_exptl_crystal_F_000             1944
_exptl_crystal_size_max          0.4
_exptl_crystal_size_mid          0.351
_exptl_crystal_size_min          0.285
_exptl_transmission_factor_max   ?
_exptl_transmission_factor_min   ?
_diffrn_reflns_av_R_equivalents  0.0553
_diffrn_reflns_av_unetI/netI     0.0487
_diffrn_reflns_Laue_measured_fraction_full 1.000
_diffrn_reflns_Laue_measured_fraction_max 1.000
_diffrn_reflns_limit_h_max       15
_diffrn_reflns_limit_h_min       -15
_diffrn_reflns_limit_k_max       7
_diffrn_reflns_limit_k_min       -15
_diffrn_reflns_limit_l_max       30
_diffrn_reflns_limit_l_min       -28
_diffrn_reflns_number            20628
_diffrn_reflns_point_group_measured_fraction_full 1.000
_diffrn_reflns_point_group_measured_fraction_max 1.000
_diffrn_reflns_theta_full        23.256
_diffrn_reflns_theta_max         23.256
_diffrn_reflns_theta_min         1.672
_diffrn_ambient_temperature      110(2)
_diffrn_detector_area_resol_mean 512
_diffrn_measured_fraction_theta_full 1.000
_diffrn_measured_fraction_theta_max 1.000
_diffrn_measurement_device_type  'Bruker APEX-II CCD'
_diffrn_measurement_method       '\f and \w scans'
_diffrn_radiation_monochromator  graphite
_diffrn_radiation_type           MoK\a
_diffrn_radiation_wavelength     0.71073
_diffrn_source                   'fine-focus sealed tube'
_diffrn_source_current           30
_diffrn_source_voltage           45
_diffrn_standards_number         0
_reflns_Friedel_coverage         0.756
_reflns_Friedel_fraction_full    1.000
_reflns_Friedel_fraction_max     1.000
_reflns_number_gt                2703
_reflns_number_total             4466
_reflns_special_details          
;
 Reflections were merged by SHELXL according to the crystal
 class for the calculation of statistics and refinement.
 
 _reflns_Friedel_fraction is defined as the number of unique
 Friedel pairs measured divided by the number that would be
 possible theoretically, ignoring centric projections and
 systematic absences.
;
_reflns_threshold_expression     'I > 2\s(I)'
_computing_cell_refinement       'SAINT v8.34A (Bruker, 2013)'
_computing_data_collection       'APEX2 v2014.1-1 (Bruker, 2014)'
_computing_data_reduction        'SAINT v8.34A (Bruker, 2013)'
_computing_molecular_graphics    'Olex2 (Dolomanov et al., 2009)'
_computing_publication_material  'Olex2 (Dolomanov et al., 2009)'
_computing_structure_refinement  'SHELXL-97 (Sheldrick, 2008)'
_computing_structure_solution    'SHELXS-97 (Sheldrick, 2008)'
_refine_diff_density_max         0.412
_refine_diff_density_min         -0.429
_refine_diff_density_rms         0.065
_refine_ls_abs_structure_details 
;
 Refined as an inversion twin.
;
_refine_ls_abs_structure_Flack   0.51(8)
_refine_ls_extinction_coef       .
_refine_ls_extinction_method     none
_refine_ls_goodness_of_fit_ref   1.052
_refine_ls_hydrogen_treatment    constr
_refine_ls_matrix_type           full
_refine_ls_number_parameters     487
_refine_ls_number_reflns         4466
_refine_ls_number_restraints     444
_refine_ls_R_factor_all          0.1305
_refine_ls_R_factor_gt           0.0814
_refine_ls_restrained_S_all      1.055
_refine_ls_shift/su_max          0.001
_refine_ls_shift/su_mean         0.000
_refine_ls_structure_factor_coef Fsqd
_refine_ls_weighting_details     
'w=1/[\s^2^(Fo^2^)+(0.1170P)^2^+6.2454P] where P=(Fo^2^+2Fc^2^)/3'
_refine_ls_weighting_scheme      calc
_refine_ls_wR_factor_gt          0.2058
_refine_ls_wR_factor_ref         0.2493
_refine_special_details          
'Twin, Refined as a 2-component inversion twin.The structure refines with large elongated ellipsoids corresponding to disordered Co2L2 species.  The disorder was refined as two dependent Co2L2 molecules that are shifted ~0.8 \%A from each other.'
_olex2_refinement_description    
;
1. Twinned data refinement
 Scales: 0.49(8) 0.51(8)
2. Fixed Uiso
 At 1.2 times of:
  All C(H) groups, All C(H,H) groups
 At 1.5 times of:
  All C(H,H,H) groups
3. Restrained distances
 N4-C29 \\sim N4-C31 \\sim N4-C33 \\sim N4-C27
 with sigma of 0.005
 C22B-C17B \\sim C18B-C17B \\sim C19B-C18B \\sim C21B-C20B \\sim C22B-C21B
\\sim C19B-C20B
 with sigma of 0.002
 C9B-C10B \\sim C8B-C13B \\sim C13B-C12B \\sim C12B-C11B \\sim C11B-C10B
 with sigma of 0.005
 C18A-C17A \\sim C19A-C18A \\sim C21A-C20A \\sim C22A-C21A \\sim C22A-C17A
\\sim C20A-C19A
 with sigma of 0.005
 O2A-C16A \\sim O2B-C16B
 with sigma of 0.005
 C17A-C16A \\sim C17B-C16B
 with sigma of 0.005
 N1A-C14A \\sim N3A-C15A
 with sigma of 0.005
 C6A-C5A \\sim C5A-C4A
 with sigma of 0.005
4. Restrained planarity
 C17B, C18B, C19B, C20B, C21B, C22B
 with sigma of 0.002
 C16A, C17A, C18A, C19A, C20A, C21A, C22A
 with sigma of 0.005
 C14A, C15A, C23A, C24A, C25A, C26A
 with sigma of 0.005
5. Uiso/Uaniso restraints and constraints
Uanis(C20A) \\sim Ueq: with sigma of 0.01 and sigma for terminal atoms of 0.02
Uanis(C17A) \\sim Ueq: with sigma of 0.005 and sigma for terminal atoms of 0.01
Uanis(C25A) \\sim Ueq: with sigma of 0.005 and sigma for terminal atoms of 0.01
Uanis(C2A) \\sim Ueq: with sigma of 0.003 and sigma for terminal atoms of 0.006
Uanis(C18A) \\sim Ueq: with sigma of 0.003 and sigma for terminal atoms of 0.006
Uanis(C2S) \\sim Ueq: with sigma of 0.005 and sigma for terminal atoms of 0.01
Uanis(Co2B) \\sim Ueq: with sigma of 0.005 and sigma for terminal atoms of 0.01
Uanis(C8B) \\sim Ueq: with sigma of 0.005 and sigma for terminal atoms of 0.01
Uanis(C16A) = Uanis(C16B)
Uanis(C1A) = Uanis(C1B)
Uanis(C2A) = Uanis(C2B)
Uanis(N2A) = Uanis(N2B)
Uanis(O1A) = Uanis(O1B)
Uanis(C3A) = Uanis(C3B)
Uanis(C7A) = Uanis(C7B)
Uanis(C8A) = Uanis(C8B)
Uanis(Co2A) = Uanis(Co2B)
Uanis(C4A) = Uanis(C4B)
Uanis(C6A) = Uanis(C6B)
Uanis(C9A) = Uanis(C9B)
Uanis(C13A) = Uanis(C13B)
Uanis(N1A) = Uanis(N1B)
Uanis(Co1A) = Uanis(Co1B)
Uanis(C5A) = Uanis(C5B)
Uanis(C10A) = Uanis(C10B)
Uanis(C12A) = Uanis(C12B)
Uanis(C14A) = Uanis(C14B)
Uanis(N3A) = Uanis(N3B)
Uanis(C11A) = Uanis(C11B)
Uanis(C15A) = Uanis(C15B)
Uanis(C26A) = Uanis(C26B)
Uanis(C23A) = Uanis(C23B)
Uanis(C25A) = Uanis(C25B)
Uanis(C17A) = Uanis(C17B)
Uanis(O2A) = Uanis(O2B)
Uanis(C24A) = Uanis(C24B)
Uanis(C18A) = Uanis(C18B)
Uanis(C22A) = Uanis(C22B)
Uanis(C19A) = Uanis(C19B)
Uanis(C21A) = Uanis(C21B)
Uanis(C20A) = Uanis(C20B)
6. Rigid body (RIGU) restrains
 C33, C34, N4
 with sigma for 1-2 distances of 0.002 and sigma for 1-3 distances of 0.002
 C14A, C15A, N3A
 with sigma for 1-2 distances of 0.002 and sigma for 1-3 distances of 0.002
 N3A, C16A
 with sigma for 1-2 distances of 0.002 and sigma for 1-3 distances of 0.002
 C16A, C17A
 with sigma for 1-2 distances of 0.002 and sigma for 1-3 distances of 0.002
 N3A, C16A, O2A, C17A
 with sigma for 1-2 distances of 0.002 and sigma for 1-3 distances of 0.002
 C17A, C18A, C22A
 with sigma for 1-2 distances of 0.002 and sigma for 1-3 distances of 0.002
 C18A, C19A, C20A, C21A, C22A
 with sigma for 1-2 distances of 0.002 and sigma for 1-3 distances of 0.002
 C14A, C15A, C23A, C24A, C25A, C26A
 with sigma for 1-2 distances of 0.002 and sigma for 1-3 distances of 0.002
 C8A, C9A, C10A, C11A, C12A, C13A
 with sigma for 1-2 distances of 0.002 and sigma for 1-3 distances of 0.002
 C1A, O1A, C2A, C3A, C4A, C5A, C6A, C7A
 with sigma for 1-2 distances of 0.002 and sigma for 1-3 distances of 0.002
 C2S, N3S, C1S
 with sigma for 1-2 distances of 0.002 and sigma for 1-3 distances of 0.002
7. Same fragment restrains
{Co2B, N2B, C1B, O1B, C2B, C3B, C4B, C5B, C6B, C7B, C8B, C9B, C10B, C11B, C12B,
C13B, N1B, Co1B, C14B, C15B, C23B, C24B, C25B, C26B, N3B, C16B, O2B, C17B,
C18B, C19B, C20B, C21B, C22B} sigma for 1-2: 0.002, 1-3: 0.002
as
{Co2A, N2A, C1A, O1A, C2A, C3A, C4A, C5A, C6A, C7A, C8A, C9A, C10A, C11A, C12A,
C13A, N1A, Co1A, C14A, C15A, C23A, C24A, C25A, C26A, N3A, C16A, O2A, C17A,
C18A, C19A, C20A, C21A, C22A}
8. Others
 Sof(N2B)=Sof(C1B)=Sof(O1B)=Sof(C2B)=Sof(C3B)=Sof(H3B)=Sof(C4B)=Sof(H4B)=
 Sof(C5B)=Sof(H5B)=Sof(C6B)=Sof(H6B)=Sof(C7B)=Sof(H7B)=Sof(C8B)=Sof(C9B)=
 Sof(C10B)=Sof(H10B)=Sof(C11B)=Sof(H11B)=Sof(C12B)=Sof(H12B)=Sof(C13B)=
 Sof(H13B)=Sof(N1B)=Sof(C14B)=Sof(C15B)=Sof(C23B)=Sof(H23B)=Sof(C24B)=Sof(H24B)=
 Sof(C25B)=Sof(H25B)=Sof(C26B)=Sof(H26B)=Sof(N3B)=Sof(C16B)=Sof(O2B)=Sof(C17B)=
 Sof(C18B)=Sof(H18B)=Sof(C19B)=Sof(H19B)=Sof(C20B)=Sof(H20B)=Sof(C21B)=
 Sof(H21B)=Sof(C22B)=Sof(H22B)=1-FVAR(1)
 Sof(Co2B)=Sof(Co1B)=0.5*(1-FVAR(2))
 Sof(Co2A)=Sof(Co1A)=0.5*FVAR(2)
 Sof(N2A)=Sof(C1A)=Sof(O1A)=Sof(C2A)=Sof(C3A)=Sof(H3A)=Sof(C4A)=Sof(H4A)=
 Sof(C5A)=Sof(H5A)=Sof(C6A)=Sof(H6A)=Sof(C7A)=Sof(H7A)=Sof(C8A)=Sof(C9A)=
 Sof(C10A)=Sof(H10A)=Sof(C11A)=Sof(H11A)=Sof(C12A)=Sof(H12A)=Sof(C13A)=
 Sof(H13A)=Sof(N1A)=Sof(C14A)=Sof(C15A)=Sof(C23A)=Sof(H23A)=Sof(C24A)=Sof(H24A)=
 Sof(C25A)=Sof(H25A)=Sof(C26A)=Sof(H26A)=Sof(N3A)=Sof(C16A)=Sof(O2A)=Sof(C17A)=
 Sof(C18A)=Sof(H18A)=Sof(C19A)=Sof(H19A)=Sof(C20A)=Sof(H20A)=Sof(C21A)=
 Sof(H21A)=Sof(C22A)=Sof(H22A)=FVAR(1)
 Fixed Sof: H1SA(0.5) H1SB(0.5) H1SC(0.5)
9.a Secondary CH2 refined with riding coordinates:
 C27(H27A,H27B), C29(H29A,H29B), C31(H31A,H31B), C33(H33A,H33B)
9.b Aromatic/amide H refined with riding coordinates:
 C3A(H3A), C4A(H4A), C5A(H5A), C6A(H6A), C7A(H7A), C10A(H10A), C11A(H11A),
 C12A(H12A), C13A(H13A), C23A(H23A), C24A(H24A), C25A(H25A), C26A(H26A),
 C18A(H18A), C19A(H19A), C20A(H20A), C21A(H21A), C22A(H22A), C3B(H3B), C4B(H4B),
  C5B(H5B), C6B(H6B), C7B(H7B), C10B(H10B), C11B(H11B), C12B(H12B), C13B(H13B),
 C23B(H23B), C24B(H24B), C25B(H25B), C26B(H26B), C18B(H18B), C19B(H19B),
 C20B(H20B), C21B(H21B), C22B(H22B)
9.c Idealised Me refined with everything fixed:
 C1S(H1SA,H1SB,H1SC)
9.d Idealised Me refined as rotating group:
 C28(H28A,H28B,H28C), C30(H30A,H30B,H30C), C32(H32A,H32B,H32C), C34(H34A,H34B,
 H34C)
;
_atom_sites_solution_hydrogens   geom
_atom_sites_solution_primary     direct
_atom_sites_solution_secondary   ?
loop_
_atom_site_label
_atom_site_type_symbol
_atom_site_fract_x
_atom_site_fract_y
_atom_site_fract_z
_atom_site_U_iso_or_equiv
_atom_site_adp_type
_atom_site_occupancy
_atom_site_site_symmetry_order
_atom_site_calc_flag
_atom_site_refinement_flags_posn
_atom_site_refinement_flags_adp
_atom_site_refinement_flags_occupancy
_atom_site_disorder_assembly
_atom_site_disorder_group
Co2A Co 0.2108(7) 0.0000 0.1667 0.0764(11) Uani 0.401(7) 2 d DS T P A 1
N2A N 0.0913(12) -0.1248(9) 0.1282(4) 0.078(3) Uani 0.401(7) 1 d D . . A 1
C1A C -0.0139(16) -0.1622(16) 0.1316(8) 0.108(5) Uani 0.401(7) 1 d D U . A 1
O1A O -0.0863(15) -0.244(2) 0.1038(9) 0.126(7) Uani 0.401(7) 1 d D U . A 1
C2A C -0.0580(16) -0.1368(18) 0.1768(7) 0.106(4) Uani 0.401(7) 1 d D U . A 1
C3A C -0.017(3) -0.141(4) 0.2219(8) 0.131(6) Uani 0.401(7) 1 d D U . A 1
H3A H 0.0366 -0.1610 0.2258 0.157 Uiso 0.401(7) 1 calc R . . A 1
C4A C -0.061(3) -0.112(5) 0.2620(9) 0.179(11) Uani 0.401(7) 1 d D U . A 1
H4A H -0.0296 -0.1055 0.2929 0.215 Uiso 0.401(7) 1 calc R . . A 1
C5A C -0.147(3) -0.094(4) 0.2587(10) 0.149(9) Uani 0.401(7) 1 d D U . A 1
H5A H -0.1721 -0.0738 0.2861 0.178 Uiso 0.401(7) 1 calc R . . A 1
C6A C -0.193(3) -0.106(4) 0.2140(11) 0.143(9) Uani 0.401(7) 1 d D U . A 1
H6A H -0.2560 -0.1005 0.2107 0.172 Uiso 0.401(7) 1 calc R . . A 1
C7A C -0.148(2) -0.128(3) 0.1728(10) 0.130(7) Uani 0.401(7) 1 d D U . A 1
H7A H -0.1806 -0.1358 0.1421 0.156 Uiso 0.401(7) 1 calc R . . A 1
C8A C 0.1372(14) -0.1519(13) 0.0869(6) 0.090(4) Uani 0.401(7) 1 d D U . A 1
C9A C 0.2479(14) -0.0788(13) 0.0768(4) 0.090(3) Uani 0.401(7) 1 d D U . A 1
C10A C 0.3079(19) -0.104(2) 0.0432(11) 0.116(6) Uani 0.401(7) 1 d D U . A 1
H10A H 0.3842 -0.0646 0.0424 0.139 Uiso 0.401(7) 1 calc R . . A 1
C11A C 0.248(2) -0.193(3) 0.0109(13) 0.137(7) Uani 0.401(7) 1 d D U . A 1
H11A H 0.2811 -0.2001 -0.0173 0.165 Uiso 0.401(7) 1 calc R . . A 1
C12A C 0.1381(19) -0.269(2) 0.0214(11) 0.123(8) Uani 0.401(7) 1 d D U . A 1
H12A H 0.1000 -0.3310 0.0015 0.148 Uiso 0.401(7) 1 calc R . . A 1
C13A C 0.085(2) -0.2531(16) 0.0618(9) 0.103(7) Uani 0.401(7) 1 d D U . A 1
H13A H 0.0167 -0.3088 0.0719 0.123 Uiso 0.401(7) 1 calc R . . A 1
N1A N 0.3110(11) 0.0145(9) 0.1106(3) 0.085(3) Uani 0.401(7) 1 d D . . A 1
Co1A Co 0.4004(7) 0.0000 0.1667 0.0880(12) Uani 0.401(7) 2 d DS T P A 1
C14A C 0.3794(13) 0.1165(11) 0.0858(5) 0.094(4) Uani 0.401(7) 1 d D U . A 1
C15A C 0.4848(13) 0.1842(12) 0.1039(6) 0.091(4) Uani 0.401(7) 1 d D U . A 1
C23A C 0.5558(17) 0.2803(16) 0.0762(8) 0.119(6) Uani 0.401(7) 1 d D U . A 1
H23A H 0.6268 0.3273 0.0873 0.143 Uiso 0.401(7) 1 calc R . . A 1
C24A C 0.520(2) 0.304(2) 0.0329(9) 0.111(6) Uani 0.401(7) 1 d D U . A 1
H24A H 0.5670 0.3671 0.0154 0.133 Uiso 0.401(7) 1 calc R . . A 1
C25A C 0.419(2) 0.239(2) 0.0159(8) 0.110(5) Uani 0.401(7) 1 d D U . A 1
H25A H 0.3966 0.2566 -0.0133 0.132 Uiso 0.401(7) 1 calc R . . A 1
C26A C 0.3460(17) 0.1428(17) 0.0423(7) 0.108(5) Uani 0.401(7) 1 d D U . A 1
H26A H 0.2754 0.0971 0.0304 0.130 Uiso 0.401(7) 1 calc R . . A 1
N3A N 0.5183(10) 0.1449(8) 0.1455(4) 0.089(3) Uani 0.401(7) 1 d D U . A 1
C16A C 0.6229(14) 0.1733(12) 0.1529(7) 0.105(6) Uani 0.401(7) 1 d D U . A 1
O2A O 0.7009(14) 0.211(2) 0.1187(7) 0.127(4) Uani 0.401(7) 1 d D U . A 1
C17A C 0.6631(10) 0.1738(9) 0.1998(7) 0.111(5) Uani 0.401(7) 1 d D U . A 1
C18A C 0.6192(17) 0.1961(18) 0.2410(7) 0.138(6) Uani 0.401(7) 1 d D U . A 1
H18A H 0.5624 0.2100 0.2345 0.165 Uiso 0.401(7) 1 calc R . . A 1
C19A C 0.647(2) 0.201(2) 0.2903(7) 0.158(8) Uani 0.401(7) 1 d D U . A 1
H19A H 0.6114 0.2165 0.3152 0.189 Uiso 0.401(7) 1 calc R . . A 1
C20A C 0.731(2) 0.180(2) 0.2990(9) 0.196(9) Uani 0.401(7) 1 d D U . A 1
H20A H 0.7557 0.1808 0.3310 0.235 Uiso 0.401(7) 1 calc R . . A 1
C21A C 0.780(2) 0.157(2) 0.2598(8) 0.182(10) Uani 0.401(7) 1 d D U . A 1
H21A H 0.8363 0.1426 0.2663 0.218 Uiso 0.401(7) 1 calc R . . A 1
C22A C 0.7473(15) 0.1535(19) 0.2113(9) 0.146(7) Uani 0.401(7) 1 d D U . A 1
H22A H 0.7824 0.1377 0.1863 0.175 Uiso 0.401(7) 1 calc R . . A 1
Co2B Co 0.1919(5) 0.0000 0.1667 0.0764(11) Uani 0.599(7) 2 d DS TU P A 2
N2B N 0.0675(10) -0.1336(8) 0.1351(4) 0.078(3) Uani 0.599(7) 1 d D . . A 2
C1B C -0.0374(15) -0.1710(13) 0.1421(7) 0.108(5) Uani 0.599(7) 1 d D . . A 2
O1B O -0.1077(12) -0.2007(17) 0.1049(6) 0.126(7) Uani 0.599(7) 1 d D . . A 2
C2B C -0.0733(15) -0.1455(17) 0.1897(6) 0.106(4) Uani 0.599(7) 1 d D . . A 2
C3B C -0.012(2) -0.129(3) 0.2312(6) 0.131(6) Uani 0.599(7) 1 d D . . A 2
H3B H 0.0575 -0.1219 0.2304 0.157 Uiso 0.599(7) 1 calc R . . A 2
C4B C -0.062(3) -0.124(4) 0.2755(8) 0.179(11) Uani 0.599(7) 1 d D . . A 2
H4B H -0.0284 -0.1242 0.3050 0.215 Uiso 0.599(7) 1 calc R . . A 2
C5B C -0.155(2) -0.119(3) 0.2779(9) 0.149(9) Uani 0.599(7) 1 d D . . A 2
H5B H -0.1822 -0.1103 0.3078 0.178 Uiso 0.599(7) 1 calc R . . A 2
C6B C -0.208(2) -0.128(3) 0.2352(9) 0.143(9) Uani 0.599(7) 1 d D . . A 2
H6B H -0.2726 -0.1249 0.2353 0.172 Uiso 0.599(7) 1 calc R . . A 2
C7B C -0.166(2) -0.141(3) 0.1908(8) 0.130(7) Uani 0.599(7) 1 d D . . A 2
H7B H -0.2027 -0.1462 0.1616 0.156 Uiso 0.599(7) 1 calc R . . A 2
C8B C 0.1051(13) -0.1653(13) 0.0923(6) 0.090(4) Uani 0.599(7) 1 d D U . A 2
C9B C 0.2171(13) -0.1019(12) 0.0817(4) 0.090(3) Uani 0.599(7) 1 d D . . A 2
C10B C 0.2622(17) -0.1165(18) 0.0380(7) 0.116(6) Uani 0.599(7) 1 d D . . A 2
H10B H 0.3314 -0.0636 0.0270 0.139 Uiso 0.599(7) 1 calc R . . A 2
C11B C 0.1983(16) -0.214(2) 0.0116(11) 0.137(7) Uani 0.599(7) 1 d D . . A 2
H11B H 0.2311 -0.2383 -0.0111 0.165 Uiso 0.599(7) 1 calc R . . A 2
C12B C 0.0846(16) -0.275(2) 0.0198(8) 0.123(8) Uani 0.599(7) 1 d D . . A 2
H12B H 0.0405 -0.3340 -0.0008 0.148 Uiso 0.599(7) 1 calc R . . A 2
C13B C 0.0372(17) -0.2480(15) 0.0589(6) 0.103(7) Uani 0.599(7) 1 d D . . A 2
H13B H -0.0386 -0.2844 0.0626 0.123 Uiso 0.599(7) 1 calc R . . A 2
N1B N 0.2846(10) -0.0005(8) 0.1102(3) 0.085(3) Uani 0.599(7) 1 d D . . A 2
Co1B Co 0.3813(5) 0.0000 0.1667 0.0880(12) Uani 0.599(7) 2 d DS T P A 2
C14B C 0.3494(13) 0.0943(10) 0.0801(4) 0.094(4) Uani 0.599(7) 1 d D . . A 2
C15B C 0.4564(13) 0.1671(13) 0.0950(6) 0.091(4) Uani 0.599(7) 1 d D . . A 2
C23B C 0.5193(18) 0.2624(16) 0.0654(7) 0.119(6) Uani 0.599(7) 1 d D . . A 2
H23B H 0.5938 0.3077 0.0716 0.143 Uiso 0.599(7) 1 calc R . . A 2
C24B C 0.4697(19) 0.2877(18) 0.0274(8) 0.111(6) Uani 0.599(7) 1 d D . . A 2
H24B H 0.5093 0.3543 0.0110 0.133 Uiso 0.599(7) 1 calc R . . A 2
C25B C 0.367(2) 0.2190(18) 0.0140(7) 0.110(5) Uani 0.599(7) 1 d D . . A 2
H25B H 0.3362 0.2359 -0.0125 0.132 Uiso 0.599(7) 1 calc R . . A 2
C26B C 0.3041(17) 0.1194(17) 0.0403(6) 0.108(5) Uani 0.599(7) 1 d D . . A 2
H26B H 0.2322 0.0708 0.0308 0.130 Uiso 0.599(7) 1 calc R . . A 2
N3B N 0.4961(10) 0.1382(8) 0.1379(4) 0.089(3) Uani 0.599(7) 1 d D . . A 2
C16B C 0.5763(16) 0.2126(12) 0.1660(6) 0.105(6) Uani 0.599(7) 1 d D . . A 2
O2B O 0.6255(14) 0.3209(11) 0.1603(6) 0.127(4) Uani 0.599(7) 1 d D . . A 2
C17B C 0.6220(11) 0.1824(10) 0.2042(6) 0.111(5) Uani 0.599(7) 1 d D . . A 2
C18B C 0.6611(9) 0.2459(16) 0.2463(5) 0.138(6) Uani 0.599(7) 1 d D . . A 2
H18B H 0.6551 0.3088 0.2465 0.165 Uiso 0.599(7) 1 calc R . . A 2
C19B C 0.7078(12) 0.2304(18) 0.2883(7) 0.158(8) Uani 0.599(7) 1 d D . . A 2
H19B H 0.7316 0.2788 0.3148 0.189 Uiso 0.599(7) 1 calc R . . A 2
C20B C 0.7159(17) 0.1362(17) 0.2872(9) 0.196(9) Uani 0.599(7) 1 d D . . A 2
H20B H 0.7462 0.1187 0.3137 0.235 Uiso 0.599(7) 1 calc R . . A 2
C21B C 0.6785(17) 0.068(2) 0.2463(8) 0.182(10) Uani 0.599(7) 1 d D . . A 2
H21B H 0.6845 0.0055 0.2461 0.218 Uiso 0.599(7) 1 calc R . . A 2
C22B C 0.6326(15) 0.0897(14) 0.2056(8) 0.146(7) Uani 0.599(7) 1 d D . . A 2
H22B H 0.6088 0.0414 0.1791 0.175 Uiso 0.599(7) 1 calc R . . A 2
C27 C 0.009(2) 0.5675(15) 0.1813(7) 0.150(7) Uani 1 1 d D . . . .
H27A H 0.0822 0.6141 0.1941 0.180 Uiso 1 1 calc R . . . .
H27B H -0.0041 0.6098 0.1566 0.180 Uiso 1 1 calc R . . . .
C28 C -0.069(2) 0.544(2) 0.2219(9) 0.220(13) Uani 1 1 d . . . . .
H28A H -0.1357 0.5385 0.2092 0.331 Uiso 1 1 calc GR . . . .
H28B H -0.0375 0.6026 0.2457 0.331 Uiso 1 1 calc GR . . . .
H28C H -0.0860 0.4763 0.2375 0.331 Uiso 1 1 calc GR . . . .
C29 C -0.103(2) 0.401(2) 0.1342(11) 0.220(13) Uani 1 1 d D . . . .
H29A H -0.1592 0.3774 0.1595 0.264 Uiso 1 1 calc R . . . .
H29B H -0.1062 0.3357 0.1202 0.264 Uiso 1 1 calc R . . . .
C30 C -0.126(2) 0.465(3) 0.0929(10) 0.228(13) Uani 1 1 d . . . . .
H30A H -0.0814 0.4730 0.0646 0.341 Uiso 1 1 calc GR . . . .
H30B H -0.1079 0.5360 0.1050 0.341 Uiso 1 1 calc GR . . . .
H30C H -0.2019 0.4248 0.0839 0.341 Uiso 1 1 calc GR . . . .
C31 C 0.0975(19) 0.517(2) 0.1194(8) 0.191(10) Uani 1 1 d D . . . .
H31A H 0.1672 0.5498 0.1367 0.230 Uiso 1 1 calc R . . . .
H31B H 0.0952 0.5734 0.1001 0.230 Uiso 1 1 calc R . . . .
C32 C 0.090(3) 0.423(3) 0.0831(10) 0.256(15) Uani 1 1 d . . . . .
H32A H 0.1541 0.4538 0.0623 0.384 Uiso 1 1 calc GR . . . .
H32B H 0.0256 0.3962 0.0630 0.384 Uiso 1 1 calc GR . . . .
H32C H 0.0868 0.3641 0.1021 0.384 Uiso 1 1 calc GR . . . .
C33 C 0.007(2) 0.3916(16) 0.1911(8) 0.200(9) Uani 1 1 d D U . . .
H33A H -0.0003 0.3285 0.1733 0.241 Uiso 1 1 calc R . . . .
H33B H -0.0539 0.3666 0.2138 0.241 Uiso 1 1 calc R . . . .
C34 C 0.115(3) 0.446(2) 0.2193(11) 0.251(13) Uani 1 1 d . U . . .
H34A H 0.1748 0.4761 0.1964 0.376 Uiso 1 1 calc GR . . . .
H34B H 0.1188 0.3933 0.2400 0.376 Uiso 1 1 calc GR . . . .
H34C H 0.1184 0.5045 0.2392 0.376 Uiso 1 1 calc GR . . . .
N4 N 0.0068(14) 0.4727(10) 0.1561(5) 0.140(5) Uani 1 1 d D U . . .
C1S C 0.823(3) 0.823(3) 0.0000 0.183(12) Uani 1 2 d S TU P . .
H1SA H 0.8456 0.8449 0.0333 0.274 Uiso 0.5 1 calc . . . B -1
H1SB H 0.8129 0.8776 -0.0164 0.274 Uiso 0.5 1 calc . . . C -1
H1SC H 0.8773 0.8133 -0.0169 0.274 Uiso 0.5 1 calc . . . D -1
C2S C 0.724(3) 0.724(3) 0.0000 0.183(10) Uani 1 2 d S TU P . .
N3S N 0.644(3) 0.644(3) 0.0000 0.214(13) Uani 1 2 d S TU P . .

loop_
_atom_site_aniso_label
_atom_site_aniso_U_11
_atom_site_aniso_U_22
_atom_site_aniso_U_33
_atom_site_aniso_U_23
_atom_site_aniso_U_13
_atom_site_aniso_U_12
Co2A 0.099(2) 0.0706(15) 0.0498(10) 0.0057(10) 0.0028(5) 0.0353(7)
N2A 0.107(10) 0.073(7) 0.051(6) 0.009(5) 0.014(6) 0.043(7)
C1A 0.099(9) 0.103(10) 0.091(7) -0.008(6) 0.008(6) 0.027(8)
O1A 0.118(9) 0.127(12) 0.122(7) -0.027(8) -0.013(7) 0.052(8)
C2A 0.108(5) 0.104(6) 0.094(5) 0.000(4) 0.006(3) 0.044(4)
C3A 0.144(11) 0.171(17) 0.087(6) 0.000(6) 0.008(5) 0.086(12)
C4A 0.197(17) 0.30(3) 0.094(8) -0.024(10) -0.001(8) 0.16(2)
C5A 0.152(15) 0.20(2) 0.109(11) -0.003(13) 0.012(9) 0.097(18)
C6A 0.147(13) 0.18(2) 0.111(11) 0.004(13) 0.015(9) 0.086(16)
C7A 0.130(9) 0.156(17) 0.105(10) 0.009(10) 0.012(8) 0.072(11)
C8A 0.114(7) 0.080(5) 0.076(6) -0.008(4) 0.005(5) 0.047(5)
C9A 0.121(8) 0.083(7) 0.070(6) -0.004(5) 0.004(5) 0.055(6)
C10A 0.146(11) 0.127(10) 0.088(9) -0.016(7) 0.008(8) 0.079(9)
C11A 0.166(14) 0.141(12) 0.107(8) -0.034(8) 0.003(10) 0.079(10)
C12A 0.161(14) 0.124(10) 0.099(9) -0.030(8) -0.008(10) 0.082(10)
C13A 0.138(11) 0.090(7) 0.088(8) -0.019(6) -0.015(9) 0.063(8)
N1A 0.109(9) 0.071(6) 0.067(6) 0.021(5) 0.016(6) 0.039(7)
Co1A 0.095(2) 0.0819(17) 0.0822(15) 0.0314(12) 0.0157(6) 0.0410(9)
C14A 0.119(8) 0.078(7) 0.068(5) 0.019(5) 0.015(5) 0.037(6)
C15A 0.116(8) 0.074(7) 0.066(6) 0.023(5) 0.020(5) 0.037(6)
C23A 0.126(9) 0.100(8) 0.089(8) 0.044(7) 0.004(7) 0.024(7)
C24A 0.114(9) 0.109(9) 0.083(7) 0.045(6) 0.016(7) 0.036(8)
C25A 0.113(8) 0.111(7) 0.090(6) 0.030(5) 0.013(5) 0.044(5)
C26A 0.121(9) 0.109(8) 0.072(6) 0.032(6) 0.017(6) 0.041(7)
N3A 0.099(6) 0.069(6) 0.077(5) 0.025(5) 0.021(4) 0.025(5)
C16A 0.098(7) 0.078(13) 0.115(7) 0.025(7) 0.017(5) 0.026(6)
O2A 0.125(8) 0.090(9) 0.134(8) 0.026(7) 0.039(6) 0.030(7)
C17A 0.105(7) 0.099(7) 0.120(5) 0.012(4) 0.005(4) 0.044(5)
C18A 0.137(7) 0.137(7) 0.142(6) 0.005(4) 0.001(4) 0.072(5)
C19A 0.166(16) 0.12(2) 0.163(9) 0.005(8) -0.020(8) 0.057(17)
C20A 0.201(12) 0.202(16) 0.201(10) -0.003(8) -0.034(7) 0.113(11)
C21A 0.179(17) 0.16(2) 0.204(12) -0.005(11) -0.033(9) 0.079(18)
C22A 0.117(10) 0.118(17) 0.199(12) -0.002(11) -0.017(8) 0.057(12)
Co2B 0.099(2) 0.0706(15) 0.0498(10) 0.0057(10) 0.0028(5) 0.0353(7)
N2B 0.107(10) 0.073(7) 0.051(6) 0.009(5) 0.014(6) 0.043(7)
C1B 0.099(9) 0.103(10) 0.091(7) -0.008(6) 0.008(6) 0.027(8)
O1B 0.118(9) 0.127(12) 0.122(7) -0.027(8) -0.013(7) 0.052(8)
C2B 0.108(5) 0.104(6) 0.094(5) 0.000(4) 0.006(3) 0.044(4)
C3B 0.144(11) 0.171(17) 0.087(6) 0.000(6) 0.008(5) 0.086(12)
C4B 0.197(17) 0.30(3) 0.094(8) -0.024(10) -0.001(8) 0.16(2)
C5B 0.152(15) 0.20(2) 0.109(11) -0.003(13) 0.012(9) 0.097(18)
C6B 0.147(13) 0.18(2) 0.111(11) 0.004(13) 0.015(9) 0.086(16)
C7B 0.130(9) 0.156(17) 0.105(10) 0.009(10) 0.012(8) 0.072(11)
C8B 0.114(7) 0.080(5) 0.076(6) -0.008(4) 0.005(5) 0.047(5)
C9B 0.121(8) 0.083(7) 0.070(6) -0.004(5) 0.004(5) 0.055(6)
C10B 0.146(11) 0.127(10) 0.088(9) -0.016(7) 0.008(8) 0.079(9)
C11B 0.166(14) 0.141(12) 0.107(8) -0.034(8) 0.003(10) 0.079(10)
C12B 0.161(14) 0.124(10) 0.099(9) -0.030(8) -0.008(10) 0.082(10)
C13B 0.138(11) 0.090(7) 0.088(8) -0.019(6) -0.015(9) 0.063(8)
N1B 0.109(9) 0.071(6) 0.067(6) 0.021(5) 0.016(6) 0.039(7)
Co1B 0.095(2) 0.0819(17) 0.0822(15) 0.0314(12) 0.0157(6) 0.0410(9)
C14B 0.119(8) 0.078(7) 0.068(5) 0.019(5) 0.015(5) 0.037(6)
C15B 0.116(8) 0.074(7) 0.066(6) 0.023(5) 0.020(5) 0.037(6)
C23B 0.126(9) 0.100(8) 0.089(8) 0.044(7) 0.004(7) 0.024(7)
C24B 0.114(9) 0.109(9) 0.083(7) 0.045(6) 0.016(7) 0.036(8)
C25B 0.113(8) 0.111(7) 0.090(6) 0.030(5) 0.013(5) 0.044(5)
C26B 0.121(9) 0.109(8) 0.072(6) 0.032(6) 0.017(6) 0.041(7)
N3B 0.099(6) 0.069(6) 0.077(5) 0.025(5) 0.021(4) 0.025(5)
C16B 0.098(7) 0.078(13) 0.115(7) 0.025(7) 0.017(5) 0.026(6)
O2B 0.125(8) 0.090(9) 0.134(8) 0.026(7) 0.039(6) 0.030(7)
C17B 0.105(7) 0.099(7) 0.120(5) 0.012(4) 0.005(4) 0.044(5)
C18B 0.137(7) 0.137(7) 0.142(6) 0.005(4) 0.001(4) 0.072(5)
C19B 0.166(16) 0.12(2) 0.163(9) 0.005(8) -0.020(8) 0.057(17)
C20B 0.201(12) 0.202(16) 0.201(10) -0.003(8) -0.034(7) 0.113(11)
C21B 0.179(17) 0.16(2) 0.204(12) -0.005(11) -0.033(9) 0.079(18)
C22B 0.117(10) 0.118(17) 0.199(12) -0.002(11) -0.017(8) 0.057(12)
C27 0.181(19) 0.132(15) 0.141(14) 0.005(13) 0.027(14) 0.083(14)
C28 0.22(3) 0.19(2) 0.21(2) -0.06(2) 0.06(2) 0.07(2)
C29 0.27(4) 0.106(16) 0.24(3) -0.006(18) 0.01(3) 0.06(2)
C30 0.18(2) 0.24(4) 0.23(3) -0.03(3) 0.02(2) 0.08(2)
C31 0.21(2) 0.23(3) 0.19(2) 0.04(2) 0.09(2) 0.15(2)
C32 0.27(4) 0.30(4) 0.23(3) -0.05(3) 0.05(2) 0.16(3)
C33 0.30(2) 0.120(12) 0.164(15) -0.001(10) 0.002(14) 0.090(14)
C34 0.33(3) 0.149(19) 0.24(2) 0.007(17) -0.05(2) 0.096(18)
N4 0.176(14) 0.090(8) 0.130(10) -0.012(7) 0.033(10) 0.048(9)
C1S 0.205(12) 0.205(12) 0.109(16) -0.013(11) 0.013(11) 0.079(14)
C2S 0.186(10) 0.186(10) 0.183(13) -0.002(5) 0.002(5) 0.096(7)
N3S 0.206(12) 0.206(12) 0.20(3) -0.035(12) 0.035(12) 0.083(14)

_geom_special_details            
;
 All esds (except the esd in the dihedral angle between two l.s. planes)
 are estimated using the full covariance matrix.  The cell esds are taken
 into account individually in the estimation of esds in distances, angles
 and torsion angles; correlations between esds in cell parameters are only
 used when they are defined by crystal symmetry.  An approximate (isotropic)
 treatment of cell esds is used for estimating esds involving l.s. planes.
;
loop_
_geom_bond_atom_site_label_1
_geom_bond_atom_site_label_2
_geom_bond_distance
_geom_bond_site_symmetry_2
_geom_bond_publ_flag
Co2A N2A 2.010(11) 6 ?
Co2A N2A 2.010(11) . ?
Co2A N1A 2.015(10) 6 ?
Co2A N1A 2.015(10) . ?
Co2A Co1A 2.666(4) . ?
N2A C1A 1.303(19) . ?
N2A C8A 1.438(16) . ?
C1A O1A 1.327(18) . ?
C1A C2A 1.49(2) . ?
C2A C3A 1.37(2) . ?
C2A C7A 1.34(2) . ?
C3A H3A 0.9300 . ?
C3A C4A 1.41(2) . ?
C4A H4A 0.9300 . ?
C4A C5A 1.349(18) . ?
C5A H5A 0.9300 . ?
C5A C6A 1.348(18) . ?
C6A H6A 0.9300 . ?
C6A C7A 1.39(3) . ?
C7A H7A 0.9300 . ?
C8A C9A 1.398(19) . ?
C8A C13A 1.408(10) . ?
C9A C10A 1.407(10) . ?
C9A N1A 1.478(16) . ?
C10A H10A 0.9300 . ?
C10A C11A 1.403(10) . ?
C11A H11A 0.9300 . ?
C11A C12A 1.403(10) . ?
C12A H12A 0.9300 . ?
C12A C13A 1.405(10) . ?
C13A H13A 0.9300 . ?
N1A Co1A 2.047(10) . ?
N1A C14A 1.435(11) . ?
Co1A N1A 2.047(10) 6 ?
Co1A N3A 1.963(9) 6 ?
Co1A N3A 1.963(9) . ?
C14A C15A 1.390(19) . ?
C14A C26A 1.387(19) . ?
C15A C23A 1.428(17) . ?
C15A N3A 1.438(11) . ?
C23A H23A 0.9300 . ?
C23A C24A 1.39(2) . ?
C24A H24A 0.9300 . ?
C24A C25A 1.32(3) . ?
C25A H25A 0.9300 . ?
C25A C26A 1.42(2) . ?
C26A H26A 0.9300 . ?
N3A C16A 1.332(18) . ?
C16A O2A 1.329(18) . ?
C16A C17A 1.39(2) . ?
C17A C18A 1.385(8) . ?
C17A C22A 1.385(8) . ?
C18A H18A 0.9300 . ?
C18A C19A 1.385(8) . ?
C19A H19A 0.9300 . ?
C19A C20A 1.385(8) . ?
C20A H20A 0.9300 . ?
C20A C21A 1.385(8) . ?
C21A H21A 0.9300 . ?
C21A C22A 1.385(8) . ?
C22A H22A 0.9300 . ?
Co2B N2B 2.010(10) . ?
Co2B N2B 2.009(10) 6 ?
Co2B N1B 2.015(10) 6 ?
Co2B N1B 2.015(10) . ?
Co2B Co1B 2.664(4) . ?
N2B C1B 1.309(19) . ?
N2B C8B 1.437(16) . ?
C1B O1B 1.327(18) . ?
C1B C2B 1.49(2) . ?
C2B C3B 1.37(2) . ?
C2B C7B 1.34(2) . ?
C3B H3B 0.9300 . ?
C3B C4B 1.41(2) . ?
C4B H4B 0.9300 . ?
C4B C5B 1.349(18) . ?
C5B H5B 0.9300 . ?
C5B C6B 1.348(18) . ?
C6B H6B 0.9300 . ?
C6B C7B 1.39(3) . ?
C7B H7B 0.9300 . ?
C8B C9B 1.398(19) . ?
C8B C13B 1.406(10) . ?
C9B C10B 1.407(10) . ?
C9B N1B 1.477(16) . ?
C10B H10B 0.9300 . ?
C10B C11B 1.405(10) . ?
C11B H11B 0.9300 . ?
C11B C12B 1.403(10) . ?
C12B H12B 0.9300 . ?
C12B C13B 1.405(10) . ?
C13B H13B 0.9300 . ?
N1B Co1B 2.048(10) . ?
N1B C14B 1.434(11) . ?
Co1B N1B 2.047(10) 6 ?
Co1B N3B 1.963(9) 6 ?
Co1B N3B 1.963(9) . ?
C14B C15B 1.392(19) . ?
C14B C26B 1.387(19) . ?
C15B C23B 1.427(17) . ?
C15B N3B 1.435(11) . ?
C23B H23B 0.9300 . ?
C23B C24B 1.39(2) . ?
C24B H24B 0.9300 . ?
C24B C25B 1.33(3) . ?
C25B H25B 0.9300 . ?
C25B C26B 1.42(2) . ?
C26B H26B 0.9300 . ?
N3B C16B 1.329(17) . ?
C16B O2B 1.330(18) . ?
C16B C17B 1.39(2) . ?
C17B C18B 1.385(8) . ?
C17B C22B 1.385(8) . ?
C18B H18B 0.9300 . ?
C18B C19B 1.385(8) . ?
C19B H19B 0.9300 . ?
C19B C20B 1.385(8) . ?
C20B H20B 0.9300 . ?
C20B C21B 1.385(8) . ?
C21B H21B 0.9300 . ?
C21B C22B 1.385(8) . ?
C22B H22B 0.9300 . ?
C27 H27A 0.9700 . ?
C27 H27B 0.9700 . ?
C27 C28 1.47(3) . ?
C27 N4 1.487(11) . ?
C28 H28A 0.9600 . ?
C28 H28B 0.9600 . ?
C28 H28C 0.9600 . ?
C29 H29A 0.9700 . ?
C29 H29B 0.9700 . ?
C29 C30 1.57(3) . ?
C29 N4 1.486(12) . ?
C30 H30A 0.9600 . ?
C30 H30B 0.9600 . ?
C30 H30C 0.9600 . ?
C31 H31A 0.9700 . ?
C31 H31B 0.9700 . ?
C31 C32 1.60(3) . ?
C31 N4 1.488(11) . ?
C32 H32A 0.9600 . ?
C32 H32B 0.9600 . ?
C32 H32C 0.9600 . ?
C33 H33A 0.9700 . ?
C33 H33B 0.9700 . ?
C33 C34 1.51(3) . ?
C33 N4 1.487(11) . ?
C34 H34A 0.9600 . ?
C34 H34B 0.9600 . ?
C34 H34C 0.9600 . ?
C1S H1SA 0.9600 . ?
C1S H1SB 0.9600 . ?
C1S H1SC 0.9600 . ?
C1S C2S 1.38(5) . ?
C2S N3S 1.13(4) . ?

loop_
_geom_angle_atom_site_label_1
_geom_angle_atom_site_label_2
_geom_angle_atom_site_label_3
_geom_angle
_geom_angle_site_symmetry_1
_geom_angle_site_symmetry_3
_geom_angle_publ_flag
N2A Co2A N2A 133.0(7) 6 . ?
N2A Co2A N1A 125.8(4) 6 . ?
N2A Co2A N1A 86.2(4) . . ?
N2A Co2A N1A 125.8(4) . 6 ?
N2A Co2A N1A 86.2(4) 6 6 ?
N2A Co2A Co1A 113.5(3) . . ?
N2A Co2A Co1A 113.5(3) 6 . ?
N1A Co2A N1A 99.0(6) 6 . ?
N1A Co2A Co1A 49.5(3) . . ?
N1A Co2A Co1A 49.5(3) 6 . ?
C1A N2A Co2A 126.9(10) . . ?
C1A N2A C8A 121.2(12) . . ?
C8A N2A Co2A 110.3(9) . . ?
N2A C1A O1A 122.3(16) . . ?
N2A C1A C2A 118.9(14) . . ?
O1A C1A C2A 116.4(15) . . ?
C3A C2A C1A 119.3(15) . . ?
C7A C2A C1A 118.7(16) . . ?
C7A C2A C3A 121.1(18) . . ?
C2A C3A H3A 122.5 . . ?
C2A C3A C4A 114.9(19) . . ?
C4A C3A H3A 122.5 . . ?
C3A C4A H4A 117.8 . . ?
C5A C4A C3A 124.5(19) . . ?
C5A C4A H4A 117.8 . . ?
C4A C5A H5A 121.4 . . ?
C6A C5A C4A 117(2) . . ?
C6A C5A H5A 121.4 . . ?
C5A C6A H6A 119.9 . . ?
C5A C6A C7A 120(2) . . ?
C7A C6A H6A 119.9 . . ?
C2A C7A C6A 121(2) . . ?
C2A C7A H7A 119.6 . . ?
C6A C7A H7A 119.6 . . ?
C9A C8A N2A 116.1(10) . . ?
C9A C8A C13A 118.2(14) . . ?
C13A C8A N2A 124.8(14) . . ?
C8A C9A C10A 121.9(13) . . ?
C8A C9A N1A 119.0(10) . . ?
C10A C9A N1A 117.3(13) . . ?
C9A C10A H10A 121.3 . . ?
C11A C10A C9A 117.4(16) . . ?
C11A C10A H10A 121.3 . . ?
C10A C11A H11A 120.1 . . ?
C12A C11A C10A 119.8(16) . . ?
C12A C11A H11A 120.1 . . ?
C11A C12A H12A 119.9 . . ?
C11A C12A C13A 120.1(17) . . ?
C13A C12A H12A 119.9 . . ?
C8A C13A H13A 120.3 . . ?
C12A C13A C8A 119.5(16) . . ?
C12A C13A H13A 120.3 . . ?
Co2A N1A Co1A 82.0(3) . . ?
C9A N1A Co2A 107.4(8) . . ?
C9A N1A Co1A 120.0(6) . . ?
C14A N1A Co2A 122.8(7) . . ?
C14A N1A C9A 113.6(9) . . ?
C14A N1A Co1A 108.1(8) . . ?
N1A Co1A Co2A 48.4(3) 6 . ?
N1A Co1A Co2A 48.4(3) . . ?
N1A Co1A N1A 96.9(6) 6 . ?
N3A Co1A Co2A 109.1(3) 6 . ?
N3A Co1A Co2A 109.1(3) . . ?
N3A Co1A N1A 85.5(4) . . ?
N3A Co1A N1A 120.7(4) . 6 ?
N3A Co1A N1A 120.7(4) 6 . ?
N3A Co1A N1A 85.5(4) 6 6 ?
N3A Co1A N3A 141.9(6) 6 . ?
C15A C14A N1A 118.1(11) . . ?
C26A C14A N1A 121.3(13) . . ?
C26A C14A C15A 120.4(10) . . ?
C14A C15A C23A 117.6(11) . . ?
C14A C15A N3A 117.2(10) . . ?
C23A C15A N3A 124.7(13) . . ?
C15A C23A H23A 119.8 . . ?
C24A C23A C15A 120.5(17) . . ?
C24A C23A H23A 119.8 . . ?
C23A C24A H24A 119.2 . . ?
C25A C24A C23A 121.5(16) . . ?
C25A C24A H24A 119.2 . . ?
C24A C25A H25A 120.1 . . ?
C24A C25A C26A 119.8(17) . . ?
C26A C25A H25A 120.1 . . ?
C14A C26A C25A 120.2(17) . . ?
C14A C26A H26A 119.9 . . ?
C25A C26A H26A 119.9 . . ?
C15A N3A Co1A 111.0(8) . . ?
C16A N3A Co1A 120.1(9) . . ?
C16A N3A C15A 121.8(11) . . ?
N3A C16A C17A 121.6(10) . . ?
O2A C16A N3A 125.7(17) . . ?
O2A C16A C17A 112.6(13) . . ?
C18A C17A C16A 120.9(12) . . ?
C22A C17A C16A 126.3(12) . . ?
C22A C17A C18A 112.9(18) . . ?
C17A C18A H18A 115.0 . . ?
C19A C18A C17A 130.1(18) . . ?
C19A C18A H18A 115.0 . . ?
C18A C19A H19A 123.0 . . ?
C20A C19A C18A 114(2) . . ?
C20A C19A H19A 123.0 . . ?
C19A C20A H20A 120.3 . . ?
C19A C20A C21A 119(2) . . ?
C21A C20A H20A 120.3 . . ?
C20A C21A H21A 118.4 . . ?
C22A C21A C20A 123(2) . . ?
C22A C21A H21A 118.4 . . ?
C17A C22A H22A 119.8 . . ?
C21A C22A C17A 121(2) . . ?
C21A C22A H22A 119.7 . . ?
N2B Co2B N2B 132.4(7) 6 . ?
N2B Co2B N1B 86.3(4) 6 6 ?
N2B Co2B N1B 86.3(4) . . ?
N2B Co2B N1B 126.1(4) . 6 ?
N2B Co2B N1B 126.1(4) 6 . ?
N2B Co2B Co1B 113.8(3) 6 . ?
N2B Co2B Co1B 113.8(3) . . ?
N1B Co2B N1B 99.1(6) 6 . ?
N1B Co2B Co1B 49.5(3) . . ?
N1B Co2B Co1B 49.5(3) 6 . ?
C1B N2B Co2B 126.4(10) . . ?
C1B N2B C8B 120.6(12) . . ?
C8B N2B Co2B 110.6(8) . . ?
N2B C1B O1B 121.9(15) . . ?
N2B C1B C2B 118.6(14) . . ?
O1B C1B C2B 116.5(15) . . ?
C3B C2B C1B 119.5(16) . . ?
C7B C2B C1B 119.1(16) . . ?
C7B C2B C3B 121.4(18) . . ?
C2B C3B H3B 122.5 . . ?
C2B C3B C4B 114.9(19) . . ?
C4B C3B H3B 122.5 . . ?
C3B C4B H4B 117.8 . . ?
C5B C4B C3B 124.4(19) . . ?
C5B C4B H4B 117.8 . . ?
C4B C5B H5B 121.4 . . ?
C6B C5B C4B 117(2) . . ?
C6B C5B H5B 121.4 . . ?
C5B C6B H6B 119.8 . . ?
C5B C6B C7B 120(2) . . ?
C7B C6B H6B 119.8 . . ?
C2B C7B C6B 121(2) . . ?
C2B C7B H7B 119.5 . . ?
C6B C7B H7B 119.5 . . ?
C9B C8B N2B 116.2(9) . . ?
C9B C8B C13B 118.4(13) . . ?
C13B C8B N2B 125.1(14) . . ?
C8B C9B C10B 121.9(13) . . ?
C8B C9B N1B 118.9(10) . . ?
C10B C9B N1B 117.6(13) . . ?
C9B C10B H10B 121.4 . . ?
C11B C10B C9B 117.2(15) . . ?
C11B C10B H10B 121.4 . . ?
C10B C11B H11B 120.2 . . ?
C12B C11B C10B 119.6(16) . . ?
C12B C11B H11B 120.2 . . ?
C11B C12B H12B 119.9 . . ?
C11B C12B C13B 120.2(17) . . ?
C13B C12B H12B 119.9 . . ?
C8B C13B H13B 120.2 . . ?
C12B C13B C8B 119.7(16) . . ?
C12B C13B H13B 120.2 . . ?
Co2B N1B Co1B 82.0(3) . . ?
C9B N1B Co2B 107.3(8) . . ?
C9B N1B Co1B 120.0(6) . . ?
C14B N1B Co2B 122.8(7) . . ?
C14B N1B C9B 113.7(8) . . ?
C14B N1B Co1B 108.1(8) . . ?
N1B Co1B Co2B 48.5(3) . . ?
N1B Co1B Co2B 48.5(3) 6 . ?
N1B Co1B N1B 97.0(6) 6 . ?
N3B Co1B Co2B 109.1(3) 6 . ?
N3B Co1B Co2B 109.1(3) . . ?
N3B Co1B N1B 85.5(4) 6 6 ?
N3B Co1B N1B 120.8(3) 6 . ?
N3B Co1B N1B 85.5(4) . . ?
N3B Co1B N1B 120.8(3) . 6 ?
N3B Co1B N3B 141.8(6) 6 . ?
C15B C14B N1B 118.0(11) . . ?
C26B C14B N1B 121.4(14) . . ?
C26B C14B C15B 120.3(10) . . ?
C14B C15B C23B 117.5(11) . . ?
C14B C15B N3B 117.3(10) . . ?
C23B C15B N3B 125.2(13) . . ?
C15B C23B H23B 119.9 . . ?
C24B C23B C15B 120.3(17) . . ?
C24B C23B H23B 119.9 . . ?
C23B C24B H24B 119.3 . . ?
C25B C24B C23B 121.4(16) . . ?
C25B C24B H24B 119.3 . . ?
C24B C25B H25B 120.1 . . ?
C24B C25B C26B 119.8(17) . . ?
C26B C25B H25B 120.1 . . ?
C14B C26B C25B 120.2(17) . . ?
C14B C26B H26B 119.9 . . ?
C25B C26B H26B 119.9 . . ?
C15B N3B Co1B 111.0(8) . . ?
C16B N3B Co1B 120.4(9) . . ?
C16B N3B C15B 122.6(12) . . ?
N3B C16B O2B 125.9(17) . . ?
N3B C16B C17B 121.7(10) . . ?
O2B C16B C17B 112.3(13) . . ?
C18B C17B C16B 120.8(12) . . ?
C22B C17B C16B 126.3(12) . . ?
C22B C17B C18B 112.9(18) . . ?
C17B C18B H18B 115.0 . . ?
C19B C18B C17B 130.1(18) . . ?
C19B C18B H18B 115.0 . . ?
C18B C19B H19B 123.0 . . ?
C20B C19B C18B 114(2) . . ?
C20B C19B H19B 123.0 . . ?
C19B C20B H20B 120.3 . . ?
C19B C20B C21B 119(2) . . ?
C21B C20B H20B 120.3 . . ?
C20B C21B H21B 118.4 . . ?
C20B C21B C22B 123(2) . . ?
C22B C21B H21B 118.4 . . ?
C17B C22B C21B 121(2) . . ?
C17B C22B H22B 119.7 . . ?
C21B C22B H22B 119.7 . . ?
H27A C27 H27B 107.2 . . ?
C28 C27 H27A 107.8 . . ?
C28 C27 H27B 107.8 . . ?
C28 C27 N4 117.8(18) . . ?
N4 C27 H27A 107.8 . . ?
N4 C27 H27B 107.8 . . ?
C27 C28 H28A 109.5 . . ?
C27 C28 H28B 109.5 . . ?
C27 C28 H28C 109.5 . . ?
H28A C28 H28B 109.5 . . ?
H28A C28 H28C 109.5 . . ?
H28B C28 H28C 109.5 . . ?
H29A C29 H29B 108.2 . . ?
C30 C29 H29A 109.8 . . ?
C30 C29 H29B 109.8 . . ?
N4 C29 H29A 109.8 . . ?
N4 C29 H29B 109.8 . . ?
N4 C29 C30 110(2) . . ?
C29 C30 H30A 109.5 . . ?
C29 C30 H30B 109.5 . . ?
C29 C30 H30C 109.5 . . ?
H30A C30 H30B 109.5 . . ?
H30A C30 H30C 109.5 . . ?
H30B C30 H30C 109.5 . . ?
H31A C31 H31B 107.8 . . ?
C32 C31 H31A 109.1 . . ?
C32 C31 H31B 109.1 . . ?
N4 C31 H31A 109.1 . . ?
N4 C31 H31B 109.1 . . ?
N4 C31 C32 112(2) . . ?
C31 C32 H32A 109.5 . . ?
C31 C32 H32B 109.5 . . ?
C31 C32 H32C 109.5 . . ?
H32A C32 H32B 109.5 . . ?
H32A C32 H32C 109.5 . . ?
H32B C32 H32C 109.5 . . ?
H33A C33 H33B 108.4 . . ?
C34 C33 H33A 110.0 . . ?
C34 C33 H33B 110.0 . . ?
N4 C33 H33A 110.0 . . ?
N4 C33 H33B 110.0 . . ?
N4 C33 C34 109(2) . . ?
C33 C34 H34A 109.5 . . ?
C33 C34 H34B 109.5 . . ?
C33 C34 H34C 109.5 . . ?
H34A C34 H34B 109.5 . . ?
H34A C34 H34C 109.5 . . ?
H34B C34 H34C 109.5 . . ?
C27 N4 C31 108.0(15) . . ?
C27 N4 C33 112.9(14) . . ?
C29 N4 C27 110.0(17) . . ?
C29 N4 C31 113.6(19) . . ?
C29 N4 C33 97.8(17) . . ?
C33 N4 C31 114.5(17) . . ?
H1SA C1S H1SB 109.5 . . ?
H1SA C1S H1SC 109.5 . . ?
H1SB C1S H1SC 109.5 . . ?
C2S C1S H1SA 109.5 . . ?
C2S C1S H1SB 109.5 . . ?
C2S C1S H1SC 109.5 . . ?
N3S C2S C1S 180(3) . . ?

loop_
_geom_torsion_atom_site_label_1
_geom_torsion_atom_site_label_2
_geom_torsion_atom_site_label_3
_geom_torsion_atom_site_label_4
_geom_torsion
_geom_torsion_site_symmetry_1
_geom_torsion_site_symmetry_2
_geom_torsion_site_symmetry_3
_geom_torsion_site_symmetry_4
_geom_torsion_publ_flag
Co2A N2A C1A O1A 179(2) . . . . ?
Co2A N2A C1A C2A -20(3) . . . . ?
Co2A N2A C8A C9A -9.8(14) . . . . ?
Co2A N2A C8A C13A 159(2) . . . . ?
Co2A N1A C14A C15A 90.0(14) . . . . ?
Co2A N1A C14A C26A -96.0(13) . . . . ?
N2A C1A C2A C3A -41(3) . . . . ?
N2A C1A C2A C7A 149(3) . . . . ?
N2A C8A C9A C10A 169(2) . . . . ?
N2A C8A C9A N1A 4.4(16) . . . . ?
N2A C8A C13A C12A 179(2) . . . . ?
C1A N2A C8A C9A 156.6(18) . . . . ?
C1A N2A C8A C13A -35(2) . . . . ?
C1A C2A C3A C4A 178(3) . . . . ?
C1A C2A C7A C6A 179(3) . . . . ?
O1A C1A C2A C3A 122(3) . . . . ?
O1A C1A C2A C7A -48(3) . . . . ?
C2A C3A C4A C5A 7(7) . . . . ?
C3A C2A C7A C6A 9(5) . . . . ?
C3A C4A C5A C6A 1(7) . . . . ?
C4A C5A C6A C7A -5(6) . . . . ?
C5A C6A C7A C2A 0(6) . . . . ?
C7A C2A C3A C4A -13(5) . . . . ?
C8A N2A C1A O1A 15(3) . . . . ?
C8A N2A C1A C2A 176.5(16) . . . . ?
C8A C9A C10A C11A 16(4) . . . . ?
C8A C9A N1A Co2A 3.2(11) . . . . ?
C8A C9A N1A Co1A 94.0(12) . . . . ?
C8A C9A N1A C14A -136.0(12) . . . . ?
C9A C8A C13A C12A -12(4) . . . . ?
C9A C10A C11A C12A -18(5) . . . . ?
C9A N1A C14A C15A -137.9(13) . . . . ?
C9A N1A C14A C26A 36.1(16) . . . . ?
C10A C9A N1A Co2A -162(2) . . . . ?
C10A C9A N1A Co1A -71(2) . . . . ?
C10A C9A N1A C14A 59(2) . . . . ?
C10A C11A C12A C13A 5(5) . . . . ?
C11A C12A C13A C8A 10(5) . . . . ?
C13A C8A C9A C10A -1(3) . . . . ?
C13A C8A C9A N1A -165(2) . . . . ?
N1A C9A C10A C11A -180(3) . . . . ?
N1A C14A C15A C23A 174.1(13) . . . . ?
N1A C14A C15A N3A 1.8(19) . . . . ?
N1A C14A C26A C25A -173.9(14) . . . . ?
Co1A N1A C14A C15A -2.2(13) . . . . ?
Co1A N1A C14A C26A 171.9(11) . . . . ?
Co1A N3A C16A O2A 127.1(18) . . . . ?
Co1A N3A C16A C17A -57.7(13) . . . . ?
C14A C15A C23A C24A 0.0(2) . . . . ?
C14A C15A N3A Co1A -0.3(17) . . . . ?
C14A C15A N3A C16A 150.3(14) . . . . ?
C15A C14A C26A C25A 0.0(4) . . . . ?
C15A C23A C24A C25A -0.1(5) . . . . ?
C15A N3A C16A O2A -21(3) . . . . ?
C15A N3A C16A C17A 154.2(11) . . . . ?
C23A C15A N3A Co1A -172.1(11) . . . . ?
C23A C15A N3A C16A -21.4(17) . . . . ?
C23A C24A C25A C26A 0.1(6) . . . . ?
C24A C25A C26A C14A 0.0(6) . . . . ?
C26A C14A C15A C23A 0.0(2) . . . . ?
C26A C14A C15A N3A -172.3(18) . . . . ?
N3A C15A C23A C24A 171.7(19) . . . . ?
N3A C16A C17A C18A -30.6(14) . . . . ?
N3A C16A C17A C22A 149.4(14) . . . . ?
C16A C17A C18A C19A -180.0(2) . . . . ?
C16A C17A C22A C21A -180.0(3) . . . . ?
O2A C16A C17A C18A 145.2(18) . . . . ?
O2A C16A C17A C22A -34.8(18) . . . . ?
C17A C18A C19A C20A 0.0(5) . . . . ?
C18A C17A C22A C21A 0.0(5) . . . . ?
C18A C19A C20A C21A 0.0(6) . . . . ?
C19A C20A C21A C22A 0.0(7) . . . . ?
C20A C21A C22A C17A 0.0(7) . . . . ?
C22A C17A C18A C19A 0.0(3) . . . . ?
Co2B N2B C1B O1B 133.4(16) . . . . ?
Co2B N2B C1B C2B -26(2) . . . . ?
Co2B N2B C8B C9B 1.5(17) . . . . ?
Co2B N2B C8B C13B -173.0(19) . . . . ?
Co2B N1B C14B C15B 88.9(17) . . . . ?
Co2B N1B C14B C26B -84.4(18) . . . . ?
N2B C1B C2B C3B -28(3) . . . . ?
N2B C1B C2B C7B 152(2) . . . . ?
N2B C8B C9B C10B -172.8(19) . . . . ?
N2B C8B C9B N1B -8.1(19) . . . . ?
N2B C8B C13B C12B -177(2) . . . . ?
C1B N2B C8B C9B 164.9(15) . . . . ?
C1B N2B C8B C13B -10(2) . . . . ?
C1B C2B C3B C4B -170(3) . . . . ?
C1B C2B C7B C6B 174(3) . . . . ?
O1B C1B C2B C3B 171(2) . . . . ?
O1B C1B C2B C7B -8(3) . . . . ?
C2B C3B C4B C5B -9(6) . . . . ?
C3B C2B C7B C6B -5(4) . . . . ?
C3B C4B C5B C6B 5(6) . . . . ?
C4B C5B C6B C7B 0(5) . . . . ?
C5B C6B C7B C2B 0(5) . . . . ?
C7B C2B C3B C4B 9(4) . . . . ?
C8B N2B C1B O1B -27.1(19) . . . . ?
C8B N2B C1B C2B 173.4(17) . . . . ?
C8B C9B C10B C11B -16(3) . . . . ?
C8B C9B N1B Co2B 10.1(12) . . . . ?
C8B C9B N1B Co1B 100.7(12) . . . . ?
C8B C9B N1B C14B -129.1(13) . . . . ?
C9B C8B C13B C12B 9(3) . . . . ?
C9B C10B C11B C12B 20(4) . . . . ?
C9B N1B C14B C15B -139.1(16) . . . . ?
C9B N1B C14B C26B 47.6(19) . . . . ?
C10B C9B N1B Co2B 175.4(16) . . . . ?
C10B C9B N1B Co1B -94.0(16) . . . . ?
C10B C9B N1B C14B 36(2) . . . . ?
C10B C11B C12B C13B -9(5) . . . . ?
C11B C12B C13B C8B -5(4) . . . . ?
C13B C8B C9B C10B 2(3) . . . . ?
C13B C8B C9B N1B 166.8(17) . . . . ?
N1B C9B C10B C11B 179(2) . . . . ?
N1B C14B C15B C23B -178.6(16) . . . . ?
N1B C14B C15B N3B 4(3) . . . . ?
N1B C14B C26B C25B 173.9(18) . . . . ?
Co1B N1B C14B C15B -3.1(17) . . . . ?
Co1B N1B C14B C26B -176.4(16) . . . . ?
Co1B N3B C16B O2B -146.5(17) . . . . ?
Co1B N3B C16B C17B 37(2) . . . . ?
C14B C15B C23B C24B 9(3) . . . . ?
C14B C15B N3B Co1B -2(2) . . . . ?
C14B C15B N3B C16B -155.0(17) . . . . ?
C15B C14B C26B C25B 1(3) . . . . ?
C15B C23B C24B C25B -8(4) . . . . ?
C15B N3B C16B O2B 4(3) . . . . ?
C15B N3B C16B C17B -172.7(16) . . . . ?
C23B C15B N3B Co1B -179.8(19) . . . . ?
C23B C15B N3B C16B 27(3) . . . . ?
C23B C24B C25B C26B 3(4) . . . . ?
C24B C25B C26B C14B 1(4) . . . . ?
C26B C14B C15B C23B -5(3) . . . . ?
C26B C14B C15B N3B 177.1(18) . . . . ?
N3B C15B C23B C24B -174(2) . . . . ?
N3B C16B C17B C18B -147.9(12) . . . . ?
N3B C16B C17B C22B 31(2) . . . . ?
C16B C17B C18B C19B 179.2(15) . . . . ?
C16B C17B C22B C21B -179.1(16) . . . . ?
O2B C16B C17B C18B 35(2) . . . . ?
O2B C16B C17B C22B -145.8(14) . . . . ?
C17B C18B C19B C20B 0.00(9) . . . . ?
C18B C17B C22B C21B 0.0(2) . . . . ?
C18B C19B C20B C21B 0.0(2) . . . . ?
C19B C20B C21B C22B 0.0(3) . . . . ?
C20B C21B C22B C17B 0.0(3) . . . . ?
C22B C17B C18B C19B 0.00(9) . . . . ?
C28 C27 N4 C29 60(3) . . . . ?
C28 C27 N4 C31 -176(2) . . . . ?
C28 C27 N4 C33 -48(3) . . . . ?
C30 C29 N4 C27 64(3) . . . . ?
C30 C29 N4 C31 -57(3) . . . . ?
C30 C29 N4 C33 -178(2) . . . . ?
C32 C31 N4 C27 -169(2) . . . . ?
C32 C31 N4 C29 -47(3) . . . . ?
C32 C31 N4 C33 64(3) . . . . ?
C34 C33 N4 C27 -64(3) . . . . ?
C34 C33 N4 C29 -180(2) . . . . ?
C34 C33 N4 C31 60(3) . . . . ?

_shelx_SHELXL_version_number     2014/7
_olex2_submission_original_sample_id Ov-B5-158
_olex2_submission_special_instructions 'No special instructions were received'
loop_
_twin_individual_id
_twin_individual_mass_fraction_refined
1 0.49(8)
2 0.51(8)
